# Supplementary material for: The Acidic Stress Response of the Intracellular Pathogen Brucella melitensis: New Insights from a Comparative, Genome-Wide Transcriptome Analysis
Source: Genes (Basel). 2020 Aug 28;11(9):1016. doi: 10.3390/genes11091016 (PMC7563570; doi:10.3390/genes11091016)
Supplement: Supplementary file 1 [file genes-11-01016-s001.zip]

Archive with 2 entries (2 files):
- Copy of Supplemetary file for submission_revision.xlsx
- Supplemetary figures revision new.docx
