# Supplementary material for: The Acidic Stress Response of the Intracellular Pathogen Brucella melitensis: New Insights from a Comparative, Genome-Wide Transcriptome Analysis
Source: Genes (Basel). 2020 Aug 28;11(9):1016. doi: 10.3390/genes11091016 (PMC7563570; doi:10.3390/genes11091016)
Supplement: Supplementary file 1 [file genes-11-01016-s001.zip › Copy of Supplemetary file for submission_revision.xlsx]

## Sheet: Table S1
RT-PCR primers used in this study for validation
	B. melitensis ORF	Predicted function	Primer sequence forward	Primer sequence reverse	Amplicon Length	FC (16M Low-pH vs. 16M Normal-pH)	t-test
1	BMEI1900	cytochrome o ubiquinol oxidase subunit I	TCCGCAGTCAACCTCATCAC	AGCGCAGTCCAGGTAAAGAC	89	4.93103	2.33e-05
2	BMEII1119	MFS transporter	TCAGCCATGCCTTTTCCTGG	ATCGATGAGGTTCCATGCGG	89	12.6649	0.021
3	BMEII0025	type IV secretion system protein virB1	TTTACGGGCGGCTTCAAGAC	TTTTCCGGATCATGGGCACG	112	81.7818	0.013
4	BME_RS13825	DNA translocase FtsK	CTTTGACAAGGAAACGGGCG	TGCCAGCAACCATCATCAGG	116	0.0564516	0.000961
5	BMEI2002	molecular chaperone DnaK	AGGAAAGTGGCATCGACCTG	GTTGATTTCGGTCTGCTGCG	110	0.0833333	0.037
6	BME_RS11060	16SrRNA	CGTGGGGAGCAAACAGGATT	GGGATGTCAAGGGCTGGTAA	230	control

## Sheet: Table S2
The top 100 genes ranked by the most abundant expression from 16M grown under normal conditions
ID1	ID2	rpkm	description	COG code	COG name
BME_RS06405		48550.1	hypothetical protein	S	Function unknown
BME_RS13200		38862.1	DUF1127 domain-containing protein	S	Function unknown
BME_RS06290	BMEI1249	27518.7	membrane protein	M	Cell wall/membrane/envelope biogenesis
BME_RS14320	BMEII0844	18843.4	hypothetical protein	S	Function unknown
BME_RS16845		16039	hypothetical protein	S	Function unknown
BME_RS09805	BMEI1980	15588.1	DNA starvation/stationary phase protection protein Dps	P	Inorganic ion transport and metabolism
BME_RS15285	BMEII1048	14557.1	molecular chaperone GroEL	O	Posttranslational modification, protein turnover, chaperones
BME_RS01830	BMEI0373	10742.1	DUF1328 domain-containing protein	S	Function unknown
BME_RS01240	BMEI0253	10715	MarR family transcriptional regulator	K	Transcription
BME_RS03825	BMEI0766	10070.6	30S ribosomal protein S17	J	Translation, ribosomal structure and biogenesis
BME_RS03870	BMEI0775	9726.32	50S ribosomal protein L30	J	Translation, ribosomal structure and biogenesis
BME_RS05370	BMEI1072	9500.37	DUF1127 domain-containing protein	S	Function unknown
BME_RS03735	BMEI0748	9460.09	50S ribosomal protein L7/L12	J	Translation, ribosomal structure and biogenesis
BME_RS15385	BMEII1067	9391.99	DUF465 domain-containing protein	S	Function unknown
BME_RS16165		9291.68	hypothetical protein	S	Function unknown
BME_RS10545	BMEII0073	9205.61	pentapeptide MXKDX repeat protein	S	Function unknown
BME_RS15280	BMEII1047	8880.35	molecular chaperone GroES	O	Posttranslational modification, protein turnover, chaperones
BME_RS03855	BMEI0772	8852.11	50S ribosomal protein L6	J	Translation, ribosomal structure and biogenesis
BME_RS15925	BMEI0298	8482.04	hypothetical protein	S	Function unknown
BME_RS16900	BMEI2030	8405.54	hypothetical protein	S	Function unknown
BME_RS03730	BMEI0747	8096.11	50S ribosomal protein L10	J	Translation, ribosomal structure and biogenesis
BME_RS13035	BMEII0581	7913.2	superoxide dismutase [Cu-Zn]	P	Inorganic ion transport and metabolism
BME_RS03800	BMEI0761	7767.53	30S ribosomal protein S19	J	Translation, ribosomal structure and biogenesis
BME_RS00940	BME_RS00940	7672.32	NA	S	Function unknown
BME_RS01910	BME_RS01910	7672.32	NA	S	Function unknown
BME_RS11060	BME_RS11060	7672.32	NA	S	Function unknown
BME_RS01450	BMEI0299	7665.44	DUF465 domain-containing protein	S	Function unknown
BME_RS03695	BME_RS03695	7639.04	NA	S	Function unknown
BME_RS03860	BMEI0773	7323.22	50S ribosomal protein L18	J	Translation, ribosomal structure and biogenesis
BME_RS17210	BMEII0538	7056.54	hypothetical protein	S	Function unknown
BME_RS03755	BMEI0752	6788.37	30S ribosomal protein S12	J	Translation, ribosomal structure and biogenesis
BME_RS16455		6749.6	hypothetical protein	S	Function unknown
BME_RS04100	BMEI0821	6622.31	DUF1849 domain-containing protein	S	Function unknown
BME_RS00955	BME_RS00955	6429.34	NA	S	Function unknown
BME_RS11075	BME_RS11075	6429.34	NA	S	Function unknown
BME_RS13785	BMEII0734	6363.63	peptide ABC transporter substrate-binding protein	E	Amino acid transport and metabolism
BME_RS07390	BMEI1480	6188.71	30S ribosomal protein S6	J	Translation, ribosomal structure and biogenesis
BME_RS05440	BMEI1084	6066.57	twin-arginine translocase TatA/TatE family subunit	U	Intracellular trafficking, secretion, and vesicular transport
BME_RS08850	BMEI1784	6009.24	heat-shock protein Hsp20	O	Posttranslational modification, protein turnover, chaperones
BME_RS00875	BMEI0184	5867.5	glutaredoxin 3	O	Posttranslational modification, protein turnover, chaperones
BME_RS05010	BMEI1007	5712.92	porin family protein	M	Cell wall/membrane/envelope biogenesis
BME_RS03775	BMEI0756	5580.72	30S ribosomal protein S10	J	Translation, ribosomal structure and biogenesis
BME_RS04020	BMEI0805	5574.26	hypothetical protein	S	Function unknown
BME_RS00340	BMEI0076	5553.16	inorganic pyrophosphatase	C	Energy production and conversion
BME_RS12920		5502.69	DUF1127 domain-containing protein	S	Function unknown
BME_RS09245	BMEI1866	5353.32	hypothetical protein	S	Function unknown
BME_RS03305	BMEI0668	5287.89	calcium-binding protein	S	Function unknown
BME_RS03890	BMEI0779	5125.52	30S ribosomal protein S13	J	Translation, ribosomal structure and biogenesis
BME_RS07085	BMEI1413	5123.06	GDP-mannose 4,6-dehydratase	M	Cell wall/membrane/envelope biogenesis
BME_RS04720	BMEI0949	4978.96	RNA polymerase-binding protein DksA	T	Signal transduction mechanisms
BME_RS06110	BMEI1214	4946.87	hypothetical protein	S	Function unknown
BME_RS03690	BME_RS03690	4927.34	NA	S	Function unknown
BME_RS01405	BMEI0289	4786.07	DUF2312 domain-containing protein	S	Function unknown
BME_RS13595	BMEII0692	4724.98	invasion associated locus B family protein	S	Function unknown
BME_RS03830	BMEI0767	4540.18	50S ribosomal protein L14	J	Translation, ribosomal structure and biogenesis
BME_RS01925	BME_RS01925	4509.4	NA	S	Function unknown
BME_RS01800	BMEI0368	4422.43	DUF883 domain-containing protein	S	Function unknown
BME_RS03840	BMEI0769	4272.96	50S ribosomal protein L5	J	Translation, ribosomal structure and biogenesis
BME_RS09910	BMEI2002	4159.78	molecular chaperone DnaK	O	Posttranslational modification, protein turnover, chaperones
BME_RS12405	BME_RS12405	3944.55	hypothetical protein	S	Function unknown
BME_RS01995	BMEI0400	3734.77	PepSY domain-containing protein	S	Function unknown
BME_RS04370	BMEI0876	3681.36	Lon protease	O	Posttranslational modification, protein turnover, chaperones
BME_RS04105		3661.81	DUF4440 domain-containing protein	S	Function unknown
BME_RS10400	BMEII0042	3658.19	heat-shock protein IbpA	O	Posttranslational modification, protein turnover, chaperones
BME_RS03970	BMEI0796	3641.25	hypothetical protein	S	Function unknown
BME_RS16010		3553.53	hypothetical protein	S	Function unknown
BME_RS16110	BME_RS16110	3500.23	carbonic anhydrase	S	Function unknown
BME_RS15870	BMEI0193	3485.47	hypothetical protein	S	Function unknown
BME_RS16560	BMEI1479	3341.72	hypothetical protein	S	Function unknown
BME_RS01820		3340.83	hypothetical protein	S	Function unknown
BME_RS00990	BMEI0201	3274.07	50S ribosomal protein L21	J	Translation, ribosomal structure and biogenesis
BME_RS16570		3272.43	hypothetical protein	S	Function unknown
BME_RS03865	BMEI0774	3248.15	30S ribosomal protein S5	J	Translation, ribosomal structure and biogenesis
BME_RS15205	BMEII1031	3240.72	DUF4170 domain-containing protein	G	Carbohydrate transport and metabolism
BME_RS03850	BMEI0771	3231.68	30S ribosomal protein S8	J	Translation, ribosomal structure and biogenesis
BME_RS11545	BMEII1139	3168.43	50S ribosomal protein L34	S	Function unknown
BME_RS03835	BMEI0768	3163.8	50S ribosomal protein L24	J	Translation, ribosomal structure and biogenesis
BME_RS03150	BMEI0632	3099.07	hypothetical protein	S	Function unknown
BME_RS00995	BME_RS00995	3075.42	50S ribosomal protein L27	S	Function unknown
BME_RS04125	BMEI0826	3061.35	ribosome-recycling factor	J	Translation, ribosomal structure and biogenesis
BME_RS07090	BMEI1414	3033.49	DegT/DnrJ/EryC1/StrS aminotransferase family protein	M	Cell wall/membrane/envelope biogenesis
BME_RS05480		3033.09	DUF533 domain-containing protein	S	Function unknown
BME_RS03790	BMEI0759	2997.61	50S ribosomal protein L23	J	Translation, ribosomal structure and biogenesis
BME_RS00945	BME_RS00945	2987.41	NA	S	Function unknown
BME_RS01915	BME_RS01915	2987.41	NA	S	Function unknown
BME_RS11065	BME_RS11065	2987.41	NA	S	Function unknown
BME_RS03770	BMEI0755	2946.05	elongation factor Tu	J	Translation, ribosomal structure and biogenesis
BME_RS01220	BMEI0249	2941.34	ATP synthase subunit alpha	F	Nucleotide transport and metabolism
BME_RS07110	BMEI1418	2932.27	GDP-mannose 4,6-dehydratase	S	Function unknown
BME_RS03815	BMEI0764	2912	50S ribosomal protein L16	J	Translation, ribosomal structure and biogenesis
BME_RS04850	BMEI0973	2892.61	DUF2059 domain-containing protein	S	Function unknown
BME_RS16390		2851.46	hypothetical protein	S	Function unknown
BME_RS17230	BME_RS17230	2848.96	cobalamin biosynthesis protein CbiG	S	Function unknown
BME_RS17040	BMEII0277	2828.11	hypothetical protein	S	Function unknown
BME_RS01035		2798.13	ribosome silencing factor	S	Function unknown
BME_RS07105	BMEI1417	2748	hypothetical protein	S	Function unknown
BME_RS03700	BMEI0742	2745.36	elongation factor Tu	J	Translation, ribosomal structure and biogenesis
BME_RS09715	BMEI1962	2711.73	30S ribosomal protein S15	J	Translation, ribosomal structure and biogenesis
BME_RS06040	BMEI1201	2705.69	hypothetical protein	S	Function unknown
BME_RS06410	BMEI1274	2694.06	amino acid transporter LysE	S	Function unknown

## Sheet: Table S3
The top 100 genes ranked by the most abundant expression from 16M grown under acidic conditions
ID1	ID2	rpkm	description		COG code	COG name
BME_RS10545	BMEII0073	23428.1	pentapeptide MXKDX repeat protein		S	Function unknown
BME_RS03305	BMEI0668	20632.3	calcium-binding protein		S	Function unknown
BME_RS07670	BMEI1539	20393.3	hypothetical protein		S	Function unknown
BME_RS16845		20133.9	hypothetical protein		S	Function unknown
BME_RS01240	BMEI0253	17767.7	MarR family transcriptional regulator		K	Transcription
BME_RS13200		15789.2	DUF1127 domain-containing protein		S	Function unknown
BME_RS06290	BMEI1249	15054.2	membrane protein		M	Cell wall/membrane/envelope biogenesis
BME_RS13080	BMEII0589	11869.7	6,7-dimethyl-8-ribityllumazine synthase 2		H	Coenzyme transport and metabolism
BME_RS09805	BMEI1980	10977.6	DNA starvation/stationary phase protection protein Dps		P	Inorganic ion transport and metabolism
BME_RS12920		10663.6	DUF1127 domain-containing protein		S	Function unknown
BME_RS17210	BMEII0538	10260.1	hypothetical protein		S	Function unknown
BME_RS07085	BMEI1413	9511.8	GDP-mannose 4,6-dehydratase		M	Cell wall/membrane/envelope biogenesis
BME_RS03825	BMEI0766	8865.3	30S ribosomal protein S17		J	Translation, ribosomal structure and biogenesis
BME_RS05370	BMEI1072	8415.27	DUF1127 domain-containing protein		S	Function unknown
BME_RS03755	BMEI0752	8281.5	30S ribosomal protein S12		J	Translation, ribosomal structure and biogenesis
BME_RS03870	BMEI0775	8080.57	50S ribosomal protein L30		J	Translation, ribosomal structure and biogenesis
BME_RS03695	BME_RS03695	7683.4	NA		S	Function unknown
BME_RS00340	BMEI0076	7384.34	inorganic pyrophosphatase		C	Energy production and conversion
BME_RS03855	BMEI0772	7330.03	50S ribosomal protein L6		J	Translation, ribosomal structure and biogenesis
BME_RS16010		7278.41	hypothetical protein		S	Function unknown
BME_RS16165		7192.3	hypothetical protein		S	Function unknown
BME_RS03735	BMEI0748	6871.41	50S ribosomal protein L7/L12		J	Translation, ribosomal structure and biogenesis
BME_RS06405		6400.25	hypothetical protein		S	Function unknown
BME_RS13785	BMEII0734	6275.64	peptide ABC transporter substrate-binding protein		E	Amino acid transport and metabolism
BME_RS15870	BMEI0193	6148.28	hypothetical protein		S	Function unknown
BME_RS03730	BMEI0747	6087.05	50S ribosomal protein L10		J	Translation, ribosomal structure and biogenesis
BME_RS03860	BMEI0773	5884.45	50S ribosomal protein L18		J	Translation, ribosomal structure and biogenesis
BME_RS04020	BMEI0805	5810.28	hypothetical protein		S	Function unknown
BME_RS03800	BMEI0761	5703.44	30S ribosomal protein S19		J	Translation, ribosomal structure and biogenesis
BME_RS03690	BME_RS03690	5494.3	NA		S	Function unknown
BME_RS16900	BMEI2030	5428.43	hypothetical protein		S	Function unknown
BME_RS07390	BMEI1480	5418.91	30S ribosomal protein S6		J	Translation, ribosomal structure and biogenesis
BME_RS07090	BMEI1414	5290.41	DegT/DnrJ/EryC1/StrS aminotransferase family protein		M	Cell wall/membrane/envelope biogenesis
BME_RS01830	BMEI0373	5196.19	DUF1328 domain-containing protein		S	Function unknown
BME_RS13010	BMEII0577	5070.92	peroxiredoxin		O	Posttranslational modification, protein turnover, chaperones
BME_RS00940	BME_RS00940	5035.94	NA		S	Function unknown
BME_RS01910	BME_RS01910	5035.94	NA		S	Function unknown
BME_RS11060	BME_RS11060	5035.94	NA		S	Function unknown
BME_RS16190	BMEI0879	4941.7	hypothetical protein		S	Function unknown
BME_RS02230	BMEI0446	4940.21	MarR family transcriptional regulator		K	Transcription
BME_RS00945	BME_RS00945	4853.84	NA		S	Function unknown
BME_RS01915	BME_RS01915	4853.84	NA		S	Function unknown
BME_RS11065	BME_RS11065	4853.84	NA		S	Function unknown
BME_RS07325		4730.77	hypothetical protein		S	Function unknown
BME_RS03890	BMEI0779	4726.33	30S ribosomal protein S13		J	Translation, ribosomal structure and biogenesis
BME_RS09245	BMEI1866	4686.39	hypothetical protein		S	Function unknown
BME_RS00955	BME_RS00955	4681.64	NA		S	Function unknown
BME_RS11075	BME_RS11075	4681.64	NA		S	Function unknown
BME_RS11545	BMEII1139	4609.1	50S ribosomal protein L34		S	Function unknown
BME_RS01405	BMEI0289	4585.73	DUF2312 domain-containing protein		S	Function unknown
BME_RS04100	BMEI0821	4581.39	DUF1849 domain-containing protein		S	Function unknown
BME_RS17325		4579.37	hypothetical protein		S	Function unknown
BME_RS09715	BMEI1962	4500.97	30S ribosomal protein S15		J	Translation, ribosomal structure and biogenesis
BME_RS03970	BMEI0796	4374.48	hypothetical protein		S	Function unknown
BME_RS06255	BMEI1242	4265.19	DUF992 domain-containing protein		S	Function unknown
BME_RS07110	BMEI1418	4235.56	GDP-mannose 4,6-dehydratase		S	Function unknown
BME_RS17040	BMEII0277	4137.39	hypothetical protein		S	Function unknown
BME_RS07095	BMEI1415	4117.67	ABC transporter permease		GM	Function unknown
BME_RS14525	BMEII0885	4092.64	hypothetical protein		S	Function unknown
BME_RS16455		4053.13	hypothetical protein		S	Function unknown
BME_RS15205	BMEII1031	3963.11	DUF4170 domain-containing protein		G	Carbohydrate transport and metabolism
BME_RS00950	BME_RS00950	3939.1	NA		S	Function unknown
BME_RS01920	BME_RS01920	3939.1	NA		S	Function unknown
BME_RS11070	BME_RS11070	3939.1	NA		S	Function unknown
BME_RS14320	BMEII0844	3935.38	hypothetical protein		S	Function unknown
BME_RS13035	BMEII0581	3921.57	superoxide dismutase [Cu-Zn]		P	Inorganic ion transport and metabolism
BME_RS13595	BMEII0692	3849.47	invasion associated locus B family protein		S	Function unknown
BME_RS15255	BMEII1041	3832.56	cytochrome b		C	Energy production and conversion
BME_RS03830	BMEI0767	3793.69	50S ribosomal protein L14		J	Translation, ribosomal structure and biogenesis
BME_RS05440	BMEI1084	3784.92	twin-arginine translocase TatA/TatE family subunit		U	Intracellular trafficking, secretion, and vesicular transport
BME_RS16110	BME_RS16110	3744.92	carbonic anhydrase		S	Function unknown
BME_RS03840	BMEI0769	3717.19	50S ribosomal protein L5		J	Translation, ribosomal structure and biogenesis
BME_RS02675	BMEI0536	3706.88	SIMPL domain-containing protein		S	Function unknown
BME_RS07105	BMEI1417	3660.62	hypothetical protein		S	Function unknown
BME_RS00875	BMEI0184	3639.24	glutaredoxin 3		O	Posttranslational modification, protein turnover, chaperones
BME_RS07100	BMEI1416	3619.33	polysaccharide/polyol phosphate ABC transporter ATP-binding protein		GM	Function unknown
BME_RS00990	BMEI0201	3503.91	50S ribosomal protein L21		J	Translation, ribosomal structure and biogenesis
BME_RS03945	BMEI0791	3447.83	isocitrate dehydrogenase (NADP(+))		C	Energy production and conversion
BME_RS09940	BMEI2008	3426.43	50S ribosomal protein L35		J	Translation, ribosomal structure and biogenesis
BME_RS00755	BMEI0159	3397.84	succinate dehydrogenase, cytochrome b556 subunit		C	Energy production and conversion
BME_RS03775	BMEI0756	3386.02	30S ribosomal protein S10		J	Translation, ribosomal structure and biogenesis
BME_RS02505	BMEI0498	3362.32	cold-shock protein		K	Transcription
BME_RS01925	BME_RS01925	3356.86	NA		S	Function unknown
BME_RS04720	BMEI0949	3335.6	RNA polymerase-binding protein DksA		T	Signal transduction mechanisms
BME_RS00995	BME_RS00995	3196.72	50S ribosomal protein L27		S	Function unknown
BME_RS16560	BMEI1479	3147.4	hypothetical protein		S	Function unknown
BME_RS03325		3144.32	hypothetical protein		S	Function unknown
BME_RS02525	BMEI0503	3102.84	acyl-CoA thioesterase		I	Lipid transport and metabolism
BME_RS07780	BMEI1563	3073.7	transcriptional repressor		K	Transcription
BME_RS07205	BMEI1440	3056.8	DSBA oxidoreductase		O	Posttranslational modification, protein turnover, chaperones
BME_RS03760	BMEI0753	3030.76	30S ribosomal protein S7		J	Translation, ribosomal structure and biogenesis
BME_RS09485	BMEI1915	2981.47	30S ribosomal protein S1		J	Translation, ribosomal structure and biogenesis
BME_RS17445		2936.55	hypothetical protein		S	Function unknown
BME_RS09950	BMEI2010	2911.99	translation initiation factor IF-3		J	Translation, ribosomal structure and biogenesis
BME_RS09185	BMEI1856	2899.58	DUF1223 domain-containing protein		S	Function unknown
BME_RS05820	BME_RS05820	2878.81	NA		S	Function unknown
BME_RS01820		2874.61	hypothetical protein		S	Function unknown
BME_RS04175	BMEI0836	2856.74	citrate (Si)-synthase		H	Coenzyme transport and metabolism
BME_RS04105		2774.84	DUF4440 domain-containing protein		S	Function unknown
BME_RS08240	BME_RS08240	2739.04	urease subunit gamma		S	Function unknown

## Sheet: Table S4
DE genes (FDR < 0.05, fold change ≥ 2) between 16M grown under normal and low-pH conditions
ID1	ID2	logFC	Fold Change	adj.P.Val	Description
BME_RS06405		-3.15845	8.92868	1.11855e-19	hypothetical protein
BME_RS05505	BMEI1098	-3.6192	12.2882	1.11855e-19	Lrp/AsnC family transcriptional regulator
BME_RS01160	BMEI0236	-3.5335	11.5795	1.11855e-19	protease HtpX
BME_RS12785	BMEII0531	5.38476	41.7805	1.5181e-19	FUSC family protein
BME_RS03330	BMEI0673	-5.27299	38.6658	5.95255e-19	sulfate ABC transporter substrate-binding protein
BME_RS09185	BMEI1856	3.51621	11.4416	1.19493e-18	DUF1223 domain-containing protein
BME_RS06500	BMEI1293	-4.47858	22.294	1.22997e-18	oxygen-independent coproporphyrinogen III oxidase
BME_RS14625		-2.76416	6.79352	1.92342e-18	acid stress chaperone HdeA
BME_RS07325		2.42594	5.3738	2.32263e-18	hypothetical protein
BME_RS03240	BMEI0653	-2.92545	7.59709	2.32263e-18	glycoside hydrolase family 43
BME_RS00470	BMEI0102	-3.3437	10.152	2.32263e-18	universal stress protein
BME_RS15255	BMEII1041	2.88714	7.39804	2.49028e-18	cytochrome b
BME_RS05480		-3.56303	11.8189	2.71137e-18	DUF533 domain-containing protein
BME_RS09660	BMEI1951	3.71856	13.1643	2.71137e-18	alpha/beta hydrolase
BME_RS02115	BMEI0422	-3.08601	8.49147	2.97817e-18	hypothetical protein
BME_RS16790	BMEI1826	4.31909	19.9607	2.97817e-18	hypothetical protein
BME_RS08525	BMEI1716	-3.11277	8.65039	3.72197e-18	sugar ABC transporter substrate-binding protein
BME_RS16080		2.73557	6.66022	6.81265e-18	hypothetical protein
BME_RS15100	BMEII1009	-3.5202	11.4733	6.81265e-18	sensor domain-containing diguanylate cyclase
BME_RS15385	BMEII1067	-3.9915	15.906	6.96593e-18	DUF465 domain-containing protein
BME_RS15640	BMEII1119	2.68585	6.4346	9.2758e-18	MFS transporter
BME_RS03560	BMEI0717	-3.77663	13.705	1.14788e-17	porin family protein
BME_RS05010	BMEI1007	-4.52207	22.9763	1.14788e-17	porin family protein
BME_RS03485	BMEI0703	2.83113	7.11629	1.4178e-17	cobalt-precorrin-5B (C(1))-methyltransferase
BME_RS13165	BMEII0607	2.91673	7.5513	1.43951e-17	iron ABC transporter substrate-binding protein
BME_RS13825		-4.50545	22.7131	1.59432e-17	DNA translocase FtsK
BME_RS04455	BMEI0894	3.78968	13.8295	1.59432e-17	LLM class flavin-dependent oxidoreductase
BME_RS13055	BMEII0584	-2.82958	7.10867	1.59432e-17	iron ABC transporter substrate-binding protein
BME_RS05405	BMEI1079	-4.01775	16.198	1.9166e-17	LysM peptidoglycan-binding domain-containing protein
BME_RS15500	BMEII1091	-3.95279	15.4849	1.9166e-17	four-carbon acid sugar kinase family protein
BME_RS15520	BMEII1095	-2.47553	5.56172	1.96702e-17	aldolase
BME_RS03045	BMEI0611	-2.67121	6.36965	2.35651e-17	protease modulator HflC
BME_RS08850	BMEI1784	-2.70241	6.50888	2.58269e-17	heat-shock protein Hsp20
BME_RS07550	BMEI1511	2.33108	5.03184	3.31264e-17	histidine phosphatase family protein
BME_RS09655	BMEI1950	3.07396	8.42081	3.31264e-17	peptidase P60
BME_RS04940	BMEI0991	-3.37156	10.35	3.61272e-17	septal ring lytic transglycosylase RlpA family protein
BME_RS02270	BMEI0454	-5.61659	49.064	6.65166e-17	OmpW family protein
BME_RS08480	BMEI1708	-2.52993	5.77544	6.65166e-17	FAA hydrolase family protein
BME_RS02145	BMEI0427	-3.42167	10.7158	6.8106e-17	DUF1153 domain-containing protein
BME_RS12160	BMEII0401	-2.65621	6.30376	9.27871e-17	thioredoxin
BME_RS13075	BMEII0588	2.68396	6.42617	9.54359e-17	sulfurtransferase FdhD
BME_RS03040	BMEI0610	-2.93798	7.66337	9.72751e-17	FtsH protease activity modulator HflK
BME_RS15495	BMEII1090	-3.34647	10.1716	9.72751e-17	NAD(P)-dependent oxidoreductase
BME_RS15295	BMEII1051	2.56376	5.91247	9.72751e-17	class II fumarate hydratase
BME_RS15505	BMEII1092	-3.95269	15.4838	9.94198e-17	hydroxypyruvate isomerase
BME_RS12780	BMEII0530	5.48129	44.6719	9.73309e-17	MarR family transcriptional regulator
BME_RS15515	BMEII1094	-3.07148	8.40635	1.14067e-16	hypothetical protein
BME_RS12795	BMEII0533	4.90935	30.0512	1.16018e-16	HlyD family secretion protein
BME_RS12030	BMEII0376	-3.90519	14.9823	1.29289e-16	porin family protein
BME_RS02845	BMEI0572	-2.91005	7.51643	1.51008e-16	hypothetical protein
BME_RS08195	BMEI1646	2.31764	4.98517	1.56955e-16	efflux RND transporter periplasmic adaptor subunit
BME_RS02450	BMEI0489	-1.933	3.81847	1.69643e-16	hypothetical protein
BME_RS13080	BMEII0589	2.38034	5.2066	1.8482e-16	6,7-dimethyl-8-ribityllumazine synthase 2
BME_RS15285	BMEII1048	-3.38398	10.4395	2.13708e-16	molecular chaperone GroEL
BME_RS09190	BMEI1857	2.29398	4.90407	2.40992e-16	DUF2794 domain-containing protein
BME_RS07800	BMEI1566	-2.4847	5.59716	2.52557e-16	cytochrome-c oxidase, cbb3-type subunit III
BME_RS08245	BMEI1655	3.84815	14.4015	2.55834e-16	urease accessory protein ureD 1
BME_RS12045	BMEII0379	3.88477	14.7718	2.55834e-16	hypothetical protein
BME_RS13830	BMEII0743	2.49647	5.64303	2.55834e-16	SURF1 family protein
BME_RS03190	BMEI0641	2.73514	6.65825	2.55834e-16	DUF4198 domain-containing protein
BME_RS04605	BMEI0925	-2.39887	5.27388	2.57028e-16	zinc-binding alcohol dehydrogenase family protein
BME_RS07330	BMEI1464	2.82858	7.10374	3.58254e-16	protoheme IX farnesyltransferase
BME_RS03340	BMEI0675	-2.5934	6.0352	3.99799e-16	sulfate ABC transporter permease subunit CysW
BME_RS02780	BMEI0556	2.11757	4.33963	3.99799e-16	MFS transporter
BME_RS02855	BMEI0574	-1.58785	3.00602	4.90023e-16	UDP-N-acetylmuramoyl-L-alanyl-D-glutamate--2, 6-diaminopimelate ligase
BME_RS08495	BMEI1710	-2.38057	5.20741	5.25202e-16	gfo/Idh/MocA family oxidoreductase
BME_RS12470		-3.55889	11.7851	5.49698e-16	hypothetical protein
BME_RS02725	BMEI0545	-2.292	4.89733	5.49698e-16	DUF475 domain-containing protein
BME_RS04060	BMEI0813	-2.60583	6.08741	5.71611e-16	hypothetical protein
BME_RS16650	BMEI1647	2.56855	5.93212	6.27759e-16	hypothetical protein
BME_RS04735	BMEI0952	-2.21729	4.6502	6.57914e-16	TIGR01620 family protein
BME_RS02640	BMEI0527	-1.90868	3.75464	6.60619e-16	GatB/YqeY domain-containing protein
BME_RS15525	BMEII1096	-2.72066	6.59173	7.18885e-16	MFS transporter
BME_RS16085	BMEI0555	3.92964	15.2384	8.03401e-16	hypothetical protein
BME_RS13980	BMEII0775	-2.24305	4.73398	8.03401e-16	biotin synthase BioB
BME_RS16390		-1.70484	3.25994	8.03401e-16	hypothetical protein
BME_RS03185		2.97923	7.88564	8.31991e-16	cobalamin biosynthesis protein CbiM
BME_RS02110	BMEI0421	1.8928	3.71355	8.31991e-16	DegT/DnrJ/EryC1/StrS aminotransferase family protein
BME_RS00465	BMEI0101	-1.99758	3.99329	8.37557e-16	cysteine synthase A
BME_RS02840	BMEI0571	-2.70696	6.52945	8.95212e-16	ribosomal RNA small subunit methyltransferase H
BME_RS03050	BMEI0612	-2.49925	5.65391	9.62121e-16	DUF2065 domain-containing protein
BME_RS16960	BMEII0090	2.95584	7.75881	9.62121e-16	hypothetical protein
BME_RS16935	BMEII0043	-3.59315	12.0683	9.62121e-16	hypothetical protein
BME_RS09060	BMEI1830	-2.89788	7.45332	1.07976e-15	porin family protein
BME_RS15120	BMEII1013	-3.27082	9.65197	1.07976e-15	hypothetical protein
BME_RS13135	BMEII0601	-2.94201	7.68479	1.10017e-15	amino acid ABC transporter substrate-binding protein
BME_RS12390	BMEII0451	-2.96236	7.79399	1.1264e-15	SAM-dependent DNA methyltransferase
BME_RS02850	BMEI0573	-2.68265	6.42033	1.15777e-15	penicillin-binding protein 2
BME_RS03180	BMEI0638	3.12963	8.75212	1.36177e-15	hypothetical protein
BME_RS12405		-2.96687	7.8184	1.2862e-15	hypothetical protein
BME_RS12385	BMEII0450	-2.34399	5.07704	1.32572e-15	restriction endonuclease subunit S
BME_RS08510	BMEI1713	-2.50855	5.69049	1.78092e-15	ABC transporter ATP-binding protein
BME_RS02605	BMEI0519	3.30044	9.85216	1.95984e-15	NUDIX domain-containing protein
BME_RS10160	BMEI2053	-1.61604	3.06532	1.9579e-15	calcium-binding protein
BME_RS07790	BMEI1565	-2.92987	7.62043	1.97991e-15	cytochrome-c oxidase, cbb3-type subunit II
BME_RS13065	BMEII0586	2.10621	4.3056	2.09403e-15	hypothetical protein
BME_RS12165	BMEII0402	-2.55883	5.89231	2.17716e-15	ATP-dependent protease
BME_RS10400	BMEII0042	-3.65019	12.555	2.33433e-15	heat-shock protein IbpA
BME_RS08845	BMEI1783	2.84749	7.19748	2.80867e-15	DUF2244 domain-containing protein
BME_RS05335	BMEI1066	1.58774	3.00578	2.73175e-15	NADH:ubiquinone oxidoreductase subunit NDUFA12
BME_RS15705	BMEII1132	-2.42377	5.36572	3.0506e-15	chain-length determining protein
BME_RS02635	BMEI0526	-1.57979	2.98926	3.00509e-15	carbamoyl phosphate synthase small subunit
BME_RS08190	BMEI1645	2.07043	4.20012	3.10456e-15	AcrB/AcrD/AcrF family protein
BME_RS12395	BMEII0452	-2.72716	6.62151	3.2577e-15	hypothetical protein
BME_RS08515	BMEI1714	-2.29633	4.91205	3.2577e-15	carbohydrate ABC transporter permease
BME_RS01995	BMEI0400	-1.79664	3.47411	3.3298e-15	PepSY domain-containing protein
BME_RS08855	BMEI1785	-2.25019	4.75747	4.26969e-15	DUF1150 domain-containing protein
BME_RS15775		2.24753	4.7487	4.59867e-15	histidine ammonia-lyase
BME_RS14990	BMEII0988	-3.6404	12.4701	4.31638e-15	nitrite reductase, copper-containing
BME_RS10135	BMEI2048	-3.04594	8.25886	4.31638e-15	HslU--HslV peptidase ATPase subunit
BME_RS06565	BMEI1305	-2.62501	6.16889	4.36724e-15	porin
BME_RS08230	BMEI1653	3.49038	11.2385	4.59891e-15	urease subunit beta
BME_RS13990	BMEII0777	-1.6556	3.15053	4.62395e-15	ATP-dependent dethiobiotin synthetase BioD
BME_RS03175	BMEI0637	2.59289	6.03305	4.69091e-15	cobalt ECF transporter T component CbiQ
BME_RS10130	BMEI2047	-3.1131	8.65239	4.64498e-15	HslU--HslV peptidase proteolytic subunit
BME_RS07115		1.34535	2.54091	4.69091e-15	IS3 family transposase
BME_RS04520	BMEI0908	2.0398	4.11189	5.63888e-15	patatin family protein
BME_RS05215	BMEI1042	-1.67805	3.19995	5.84862e-15	Fe-S cluster assembly protein SufB
BME_RS02215	BMEI0443	-2.52303	5.74787	5.99749e-15	DUF2333 domain-containing protein
BME_RS13160	BMEII0606	2.86356	7.27809	7.57079e-15	iron ABC transporter permease
BME_RS07785	BMEI1564	-2.60699	6.09229	7.07868e-15	cytochrome-c oxidase, cbb3-type subunit I
BME_RS15635	BMEII1118	2.27596	4.84318	8.27073e-15	HlyD family secretion protein
BME_RS06410	BMEI1274	-2.63228	6.20005	9.22271e-15	amino acid transporter LysE
BME_RS14615	BMEII0904	2.27081	4.82595	9.33017e-15	EAL domain-containing protein
BME_RS10910	BMEII0150	-3.4738	11.1101	1.13195e-14	flagellin
BME_RS07410	BMEI1484	2.00953	4.02652	9.90863e-15	class I SAM-dependent methyltransferase
BME_RS15280	BMEII1047	-3.66309	12.6678	1.02241e-14	molecular chaperone GroES
BME_RS01700	BMEI0350	1.52784	2.88353	1.42865e-14	N-acetyltransferase
BME_RS15780	BMEII0780	-2.83069	7.11417	1.71159e-14	hypothetical protein
BME_RS06280	BMEI1247	1.71497	3.28289	1.62543e-14	ribonuclease T(2)
BME_RS08475	BMEI1707	-2.21243	4.63456	1.79518e-14	L-fuconate dehydratase
BME_RS11360	BMEII0238	-1.86534	3.64354	2.05531e-14	hypothetical protein
BME_RS08220	BMEI1651	2.54279	5.82714	2.05531e-14	Urease accessory protein UreE 1
BME_RS02455	BMEI0490	-1.71079	3.27341	2.05531e-14	hypothetical protein
BME_RS10660	BMEII0097	-3.554	11.7452	2.48703e-14	heavy metal translocating P-type ATPase
BME_RS08820		-2.22653	4.68008	2.28449e-14	nucleotide exchange factor GrpE
BME_RS03480	BMEI0702	2.44826	5.45759	2.56528e-14	cobalt-precorrin-6A reductase
BME_RS07655	BMEI1535	-1.39586	2.63145	2.33997e-14	Na+/H+ antiporter NhaA
BME_RS08240		3.50004	11.314	2.39035e-14	urease subunit gamma
BME_RS09460	BMEI1909	-1.54749	2.92308	2.40014e-14	YbaB/EbfC family nucleoid-associated protein
BME_RS08600	BMEI1731	-1.4393	2.71189	2.47892e-14	bifunctional diguanylate cyclase/phosphodiesterase
BME_RS09055	BMEI1829	-2.07462	4.21234	2.68226e-14	porin family protein
BME_RS09910	BMEI2002	-2.61098	6.1092	2.88495e-14	molecular chaperone DnaK
BME_RS00235	BMEI0053	2.09315	4.26679	2.95542e-14	heavy metal translocating P-type ATPase
BME_RS14785	BMEII0945	-2.13045	4.37855	3.6284e-14	ABC transporter substrate-binding protein
BME_RS11315		3.35937	10.2629	2.9808e-14	NA
BME_RS02460	BMEI0491	-1.62515	3.08474	3.49719e-14	tRNA-binding protein
BME_RS12790	BMEII0532	4.77231	27.3281	3.69836e-14	DUF1656 domain-containing protein
BME_RS07795		-2.71612	6.57103	3.94902e-14	CcoQ/FixQ family Cbb3-type cytochrome c oxidase assembly chaperone
BME_RS15510	BMEII1093	-3.10213	8.58684	3.9437e-14	DeoR/GlpR transcriptional regulator
BME_RS08505	BMEI1712	-2.32835	5.02232	3.9437e-14	mandelate racemase/muconate lactonizing enzyme family protein
BME_RS06690	BMEI1329	2.18997	4.56296	3.89185e-14	DNA-binding response regulator
BME_RS15835	BMEI0098	1.40083	2.64053	5.27457e-14	hypothetical protein
BME_RS02130	BMEI0425	-1.85269	3.61173	4.81893e-14	DUF1134 domain-containing protein
BME_RS16155		-3.34468	10.1589	5.70234e-14	cobalamin biosynthesis protein CbiG
BME_RS16615		-1.64005	3.11676	5.27457e-14	superoxide dismutase
BME_RS13985	BMEII0776	-1.77846	3.43059	5.27457e-14	8-amino-7-oxononanoate synthase
BME_RS13050	BMEII0583	-2.08679	4.24802	6.21987e-14	ABC transporter ATP-binding protein
BME_RS08765		-2.59374	6.03663	6.48409e-14	sulfite reductase
BME_RS02325	BMEI0465	1.41386	2.66449	6.19404e-14	aspartyl/asparaginyl beta-hydroxylase
BME_RS17310		1.92618	3.80046	6.32292e-14	hypothetical protein
BME_RS07930	BMEI1591	-1.78883	3.45534	6.34917e-14	ferredoxin--NADP reductase
BME_RS04620	BMEI0928	-1.54974	2.92765	6.93044e-14	acetyl-CoA hydrolase
BME_RS14995	BMEII0989	3.39447	10.5157	8.15899e-14	lipase
BME_RS04065	BMEI0814	-2.83865	7.15352	7.58549e-14	D-alanyl-D-alanine carboxypeptidase
BME_RS01695	BMEI0349	1.97251	3.92451	7.90808e-14	phosphoglycerate dehydrogenase
BME_RS02755	BMEI0551	2.05811	4.16441	9.1917e-14	hypothetical protein
BME_RS09650	BMEI1949	2.14627	4.42681	9.55667e-14	MarR family transcriptional regulator
BME_RS07320	BMEI1463	1.93053	3.81195	9.30562e-14	cytochrome c oxidase assembly protein
BME_RS01165	BMEI0237	-1.34942	2.5481	9.56559e-14	DUF1674 domain-containing protein
BME_RS15630	BMEII1117	1.53814	2.9042	9.8681e-14	TetR/AcrR family transcriptional regulator
BME_RS15925	BMEI0298	-1.97326	3.92653	1.00506e-13	hypothetical protein
BME_RS07460	BMEI1494	-1.70784	3.26672	1.03811e-13	hypothetical protein
BME_RS14630		-1.74392	3.34943	1.26265e-13	glutaminase
BME_RS05205	BMEI1040	-1.30582	2.47225	1.34737e-13	Fe-S cluster assembly protein SufD
BME_RS13995	BMEII0778	-1.6384	3.11321	1.37196e-13	adenosylmethionine--8-amino-7-oxononanoate transaminase
BME_RS16445	BMEI1273	-2.47687	5.5669	1.53789e-13	hypothetical protein
BME_RS15095		-3.95833	15.5445	1.75196e-13	hypothetical protein
BME_RS10550		1.32084	2.49811	1.44931e-13	cytochrome b/b6 domain-containing protein
BME_RS17375	BMEII0903	2.52905	5.77191	1.82936e-13	hypothetical protein
BME_RS08090	BMEI1625	-1.58555	3.00122	1.56301e-13	polyphosphate kinase 2
BME_RS17105		3.73539	13.3187	1.93792e-13	hypothetical protein
BME_RS05620	BMEI1121	-2.02803	4.07848	1.77546e-13	DUF1476 domain-containing protein
BME_RS05210	BMEI1041	-1.52359	2.87505	2.03801e-13	Fe-S cluster assembly ATPase SufC
BME_RS08500	BMEI1711	-2.42865	5.38388	2.60474e-13	L-rhamnose mutarotase
BME_RS01450	BMEI0299	-2.17489	4.51552	2.50552e-13	DUF465 domain-containing protein
BME_RS03305	BMEI0668	1.73297	3.32412	2.68178e-13	calcium-binding protein
BME_RS07560	BMEI1513	-1.88243	3.68695	2.51756e-13	J domain-containing protein
BME_RS07700	BMEI1545	-1.70561	3.26168	3.05825e-13	F0F1 ATP synthase subunit C
BME_RS16350		1.4447	2.72207	3.74164e-13	hypothetical protein
BME_RS02900	BMEI0583	-1.20765	2.30961	3.6654e-13	cell division protein FtsQ
BME_RS15845	BMEI0134	1.42022	2.67626	4.6394e-13	hypothetical protein
BME_RS15340	BMEII1059	-3.16115	8.9454	5.83546e-13	L,D-transpeptidase
BME_RS02330	BMEI0466	1.34051	2.53242	5.25409e-13	N-acetyltransferase
BME_RS05100	BMEI1019	-1.74488	3.35167	5.02566e-13	cyclic pyranopterin monophosphate synthase
BME_RS04345	BMEI0870	-1.60261	3.03692	5.03865e-13	hypothetical protein
BME_RS17055	BMEII0300	-3.59847	12.1129	6.29286e-13	hypothetical protein
BME_RS14735	BMEII0930	-2.16146	4.47367	5.3463e-13	class 1b ribonucleoside-diphosphate reductase subunit alpha
BME_RS00300	BMEI0068	1.58585	3.00185	5.56338e-13	exodeoxyribonuclease III
BME_RS05795	BMEI1156	1.1659	2.24374	5.83546e-13	NADH-quinone oxidoreductase subunit C
BME_RS06815	BMEI1354	-2.17331	4.51058	8.00913e-13	hypothetical protein
BME_RS07705	BMEI1546	-1.67009	3.18234	6.66268e-13	ATP synthase subunit A
BME_RS09415	BMEI1900	1.73201	3.32191	6.86672e-13	cytochrome o ubiquinol oxidase subunit I
BME_RS05395	BMEI1077	-1.26929	2.41042	8.00913e-13	immunogenic membrane protein YajC
BME_RS17395		-1.9127	3.76514	9.5282e-13	hypothetical protein
BME_RS16090	BMEI0570	-2.04495	4.1266	1.02886e-12	hypothetical protein
BME_RS11750	BMEII0317	-1.71611	3.28549	1.02886e-12	GGDEF-domain containing protein
BME_RS01085	BMEI0220	1.81391	3.51595	9.11117e-13	hypothetical protein
BME_RS02980	BMEI0599	1.9409	3.83944	9.27872e-13	FAD-binding protein
BME_RS14090		1.57529	2.97995	1.02886e-12	hypothetical protein
BME_RS05905	BMEI1175	-2.76329	6.78943	1.12573e-12	sugar ABC transporter substrate-binding protein
BME_RS01900	BMEI0386	-1.17513	2.25813	1.02375e-12	NAD-dependent succinate-semialdehyde dehydrogenase
BME_RS09670	BMEI1953	-2.2219	4.66508	1.30596e-12	hypothetical protein
BME_RS08225	BMEI1652	2.97631	7.86968	1.07002e-12	urease subunit alpha 1
BME_RS16885	BMEI1991	-1.56493	2.95864	1.46572e-12	hypothetical protein
BME_RS14715	BMEII0925	-1.32723	2.5092	1.23248e-12	cell division topological specificity factor
BME_RS07755	BMEI1557	-1.36057	2.56787	1.35892e-12	ArsC family reductase
BME_RS04440	BMEI0891	1.53667	2.90125	1.38875e-12	TetR/AcrR family transcriptional regulator
BME_RS05080		-1.38699	2.61532	1.51372e-12	hypothetical protein
BME_RS02575	BMEI0513	-1.13007	2.1887	1.45751e-12	LysR family transcriptional regulator
BME_RS08520	BMEI1715	-1.76266	3.39323	1.53991e-12	sugar ABC transporter permease
BME_RS08485	BMEI1709	-2.69278	6.46559	1.51372e-12	NAD(P)-dependent oxidoreductase
BME_RS02830		1.19912	2.296	1.46572e-12	lytic transglycosylase
BME_RS08115	BMEI1630	1.28598	2.43848	1.46572e-12	efflux RND transporter periplasmic adaptor subunit
BME_RS04645	BMEI0933	-1.70189	3.25328	1.50529e-12	cysteine synthase A
BME_RS07965	BMEI1599	-2.19288	4.57217	1.62434e-12	hypothetical protein
BME_RS02975	BMEI0598	2.00508	4.0141	1.53991e-12	heme-degrading domain-containing protein
BME_RS14510	BMEII0882	2.27213	4.83035	1.54206e-12	4Fe-4S binding domain-containing protein
BME_RS00785	BMEI0166	1.08153	2.11629	1.75484e-12	acyl-CoA thioesterase II
BME_RS08565	BMEI1724	-1.91176	3.76267	1.72868e-12	DUF1794 domain-containing protein
BME_RS03020		-1.21239	2.31722	1.77178e-12	Bcr/CflA family drug resistance efflux transporter
BME_RS03915	BMEI0784	1.22358	2.33525	1.86494e-12	replication-associated recombination protein A
BME_RS03675	BMEI0739	1.29273	2.44992	1.86494e-12	rhomboid family intramembrane serine protease
BME_RS15000	BMEII0990	1.61941	3.0725	1.86494e-12	isoprenylcysteine carboxylmethyltransferase family protein
BME_RS13530		-1.29594	2.45536	1.96971e-12	BA14K family protein
BME_RS04245	BMEI0850	-1.06762	2.09598	2.09922e-12	2-dehydro-3-deoxyphosphooctonate aldolase
BME_RS04075	BMEI0816	-1.16495	2.24226	2.22792e-12	ATP-dependent Clp protease ATP-binding subunit ClpA
BME_RS16125		-3.17541	9.03431	3.05508e-12	hypothetical protein
BME_RS04740	BMEI0953	-1.52755	2.88297	2.32687e-12	hypothetical protein
BME_RS12230	BMEII0416	-1.74027	3.34098	2.31201e-12	peptidase M3
BME_RS15105	BMEII1010	-3.04317	8.24299	3.16647e-12	FAD:protein FMN transferase
BME_RS14730	BMEII0929	-1.89247	3.7127	2.43003e-12	class 1b ribonucleoside-diphosphate reductase subunit beta
BME_RS17100		2.14169	4.41278	3.31809e-12	imidazolonepropionase
BME_RS14515	BMEII0883	2.6606	6.32296	2.86132e-12	iron permease FTR1
BME_RS04845	BMEI0972	-1.53771	2.90333	2.73471e-12	glutathione-disulfide reductase
BME_RS10315	BMEII0025	1.43458	2.70304	2.74836e-12	type IV secretion system protein virB1
BME_RS14835	BMEII0956	-4.60616	24.3552	3.86595e-12	UbiX family flavin prenyltransferase
BME_RS08110	BMEI1629	1.51874	2.86541	2.95047e-12	multidrug efflux RND transporter permease subunit
BME_RS05890	BMEI1172	1.40448	2.64722	3.09404e-12	heme A synthase
BME_RS13890	BMEII0756	1.21441	2.32046	3.0077e-12	N-acetylglucosamine kinase
BME_RS01690	BMEI0347	1.74394	3.34949	3.16647e-12	phosphoserine transaminase
BME_RS02535	BMEI0505	1.78068	3.43588	4.08047e-12	membrane protein
BME_RS00080	BMEI0017	-1.36322	2.57258	3.63944e-12	flavin-dependent oxidoreductase
BME_RS03600	BMEI0724	1.12545	2.1817	3.52242e-12	pyridoxal phosphate-dependent aminotransferase
BME_RS03125	BMEI0627	-1.43084	2.69604	4.2296e-12	BA14K family protein
BME_RS02320	BMEI0464	1.25756	2.3909	3.71424e-12	aspartyl/asparaginyl beta-hydroxylase domain-containing protein
BME_RS15110	BMEII1011	-2.71671	6.57374	4.82837e-12	sulfite reductase subunit alpha
BME_RS03195	BMEI0642	2.16901	4.49715	4.15398e-12	urea transporter
BME_RS06040	BMEI1201	-1.07036	2.09996	4.1683e-12	hypothetical protein
BME_RS09665	BMEI1952	1.22867	2.34351	4.08047e-12	D-glycerate dehydrogenase
BME_RS03335	BMEI0674	-2.99558	7.97554	5.73518e-12	sulfate ABC transporter permease subunit CysT
BME_RS17290		1.76456	3.3977	4.93393e-12	IS5/IS1182 family transposase
BME_RS04360	BMEI0874	-1.08833	2.12628	4.44414e-12	ATP-dependent Clp protease proteolytic subunit
BME_RS05735	BMEI1144	1.35664	2.56088	4.8825e-12	biotin--[acetyl-CoA-carboxylase] ligase
BME_RS03300	BMEI0667	1.00094	2.0013	4.55321e-12	RbsD/FucU transporter
BME_RS02710	BMEI0542	-1.78339	3.44234	4.55321e-12	hypothetical protein
BME_RS14320	BMEII0844	-2.48958	5.61616	5.54826e-12	hypothetical protein
BME_RS12290	BMEII0429	-2.17588	4.51862	5.37511e-12	glycerol-3-phosphate dehydrogenase
BME_RS07225	BMEI1444	-2.42853	5.38343	6.348e-12	site-specific DNA-methyltransferase
BME_RS00130	BMEI0030	-2.05002	4.14112	5.33865e-12	DUF4354 domain-containing protein
BME_RS13155	BMEII0605	1.89685	3.72399	7.31101e-12	enterobactin ABC transporter permease
BME_RS09565	BMEI1932	-2.13621	4.39607	5.97026e-12	hypothetical protein
BME_RS05475	BMEI1091	-1.00321	2.00445	7.01937e-12	iron-sulfur cluster insertion protein ErpA
BME_RS17325		1.07409	2.10539	6.99926e-12	hypothetical protein
BME_RS04635	BMEI0931	-1.02172	2.03033	7.0077e-12	3-mercaptopyruvate sulfurtransferase
BME_RS01685	BMEI0346	-1.51395	2.85592	8.47347e-12	bile acid:sodium symporter family protein
BME_RS14085		1.67346	3.18979	7.79995e-12	MarR family transcriptional regulator
BME_RS02715	BMEI0543	-1.54991	2.928	7.48971e-12	linear amide C-N hydrolase
BME_RS03670	BMEI0738	-2.48852	5.61201	1.13113e-11	PAS domain-containing protein
BME_RS15115	BMEII1012	-3.36908	10.3322	1.1531e-11	DUF2271 domain-containing protein
BME_RS02220	BMEI0444	-1.62722	3.08917	8.65887e-12	methyltransferase
BME_RS08665	BMEI1746	-3.10233	8.58805	9.12116e-12	zinc-dependent alcohol dehydrogenase
BME_RS12170	BMEII0403	-1.58946	3.00936	1.08443e-11	hypothetical protein
BME_RS10715	BMEII0109	-1.47277	2.77555	9.30437e-12	bicyclomycin resistance protein
BME_RS04875	BMEI0978	-1.00077	2.00106	9.30437e-12	nitrogen regulatory protein P-II 1
BME_RS00350		2.86393	7.27996	1.35625e-11	NA
BME_RS02960	BMEI0595	-1.64447	3.12634	9.30437e-12	hypothetical protein
BME_RS17125		-1.90216	3.73774	1.31215e-11	hypothetical protein
BME_RS12140	BMEII0398	-1.55953	2.94757	9.80258e-12	preprotein translocase subunit TatC
BME_RS12685	BMEII0511	1.08139	2.11608	9.64246e-12	phosphogluconate dehydratase
BME_RS14795	BMEII0947	-1.67738	3.19846	1.13113e-11	transcriptional regulator
BME_RS05060	BMEI1013	-2.83666	7.14363	1.4492e-11	GlsB/YeaQ/YmgE family stress response membrane protein
BME_RS14740	BMEII0931	-2.4414	5.43167	1.21797e-11	class Ib ribonucleoside-diphosphate reductase assembly flavoprotein NrdI
BME_RS08215	BMEI1650	2.42821	5.38226	1.13113e-11	Urease accessory protein UreF 2
BME_RS03015	BMEI0604	1.05712	2.08077	1.13113e-11	TetR/AcrR family transcriptional regulator
BME_RS07955	BMEI1597	2.16945	4.49853	1.25738e-11	CidA/LrgA family protein
BME_RS15860	BMEI0163	1.20302	2.30222	1.29965e-11	hypothetical protein
BME_RS13535		1.55062	2.92943	1.79413e-11	NA
BME_RS00020	BMEI0003	-1.15194	2.22212	1.25742e-11	transcription termination factor Rho
BME_RS14720	BMEII0926	-1.3925	2.62533	1.26647e-11	septum site-determining protein MinD
BME_RS14800		-1.93489	3.82349	1.29172e-11	MFS transporter
BME_RS06065	BMEI1206	1.3734	2.59081	1.30819e-11	zinc-finger domain-containing protein
BME_RS14985	BMEII0987	-2.75696	6.75972	1.88402e-11	formylglycine-generating enzyme family protein
BME_RS13390		2.76814	6.8123	2.037e-11	NA
BME_RS04445	BMEI0892	-1.49973	2.8279	1.48511e-11	MexH family multidrug efflux RND transporter periplasmic adaptor subunit
BME_RS16310	BMEI1031	1.50548	2.83919	1.4414e-11	hypothetical protein
BME_RS03310		2.90486	7.48943	2.19267e-11	NA
BME_RS09195	BMEI1858	1.37239	2.589	1.74732e-11	N-acetyltransferase
BME_RS02610	BMEI0520	1.59127	3.01314	1.57899e-11	ABC transporter ATP-binding protein/permease
BME_RS12640	BMEII0502	-1.48118	2.79177	1.64383e-11	carbonic anhydrase
BME_RS12710	BMEII0516	2.12636	4.36614	1.85145e-11	AzlD family protein
BME_RS10310	BMEII0024	-1.58218	2.99422	1.72971e-11	lytic murein transglycosylase
BME_RS04910	BMEI0985	1.48862	2.8062	1.9162e-11	phosphoribosyl 1,2-cyclic phosphodiesterase
BME_RS13130	BMEII0600	-1.35087	2.55066	1.75446e-11	amino acid ABC transporter permease
BME_RS02820	BMEI0564	1.05057	2.07135	1.81744e-11	molecular chaperone DjlA
BME_RS16645	BMEI1628	3.55	11.7127	2.7359e-11	hypothetical protein
BME_RS07645	BMEI1533	-1.02645	2.03701	2.01901e-11	DUF2007 domain-containing protein
BME_RS15725	BMEII1136	1.00251	2.00348	1.88528e-11	DUF1007 domain-containing protein
BME_RS07640	BMEI1532	1.31977	2.49627	1.88528e-11	polyprenyl synthetase family protein
BME_RS02895	BMEI0582	-1.30854	2.47691	2.04711e-11	D-alanine--D-alanine ligase
BME_RS02495	BMEI0496	-2.12861	4.37297	2.07754e-11	MBL fold metallo-hydrolase
BME_RS00050	BMEI0010	-1.03214	2.04505	2.37788e-11	chromosome partitioning protein ParB
BME_RS02390	BMEI0478	1.43388	2.70172	2.50723e-11	enoyl-CoA hydratase
BME_RS11710	BMEII0308	-1.38002	2.60272	2.50549e-11	GTP-binding protein
BME_RS15670	BMEII1125	1.32536	2.50595	3.37327e-11	gfo/Idh/MocA family oxidoreductase
BME_RS01735	BMEI0356	2.33734	5.05372	4.04507e-11	hypothetical protein
BME_RS08330		2.38742	5.23222	4.65945e-11	NA
BME_RS08590	BMEI1729	-3.09581	8.54935	3.5181e-11	MerR family DNA-binding transcriptional regulator
BME_RS04690	BMEI0943	-1.33653	2.52543	3.20406e-11	ribonucleoside-diphosphate reductase, adenosylcobalamin-dependent
BME_RS13675		2.62775	6.18063	4.91249e-11	NA
BME_RS04515		2.47438	5.55727	4.91443e-11	hypothetical protein
BME_RS04375	BMEI0877	-1.14234	2.20738	3.25345e-11	HU family DNA-binding protein
BME_RS12060	BMEII0382	2.88318	7.37773	3.56688e-11	AcrB/AcrD/AcrF family protein
BME_RS14870		-1.53369	2.89526	4.18625e-11	ABC transporter substrate-binding protein
BME_RS06935	BMEI1377	-1.52152	2.87093	3.56688e-11	transcription elongation factor
BME_RS06285	BMEI1248	1.25651	2.38917	3.73691e-11	glutathione S-transferase
BME_RS00760	BMEI0160	1.15523	2.2272	3.73691e-11	succinate dehydrogenase, hydrophobic membrane anchor protein
BME_RS14725	BMEII0927	-1.28361	2.43448	3.85512e-11	septum site-determining protein MinC
BME_RS08835	BMEI1781	-1.89351	3.71537	4.56964e-11	cysteine biosynthesis protein
BME_RS02860	BMEI0575	-1.20694	2.30847	4.04265e-11	UDP-N-acetylmuramoylalanyl-D-glutamyl-2, 6-diaminopimelate--D-alanyl-D-alanine ligase
BME_RS06685	BMEI1328	2.0532	4.15025	4.24896e-11	sensor histidine kinase
BME_RS06895	BMEI1369	-1.22634	2.33973	4.5345e-11	L,D-transpeptidase
BME_RS16430		3.16051	8.94144	7.25015e-11	hypothetical protein
BME_RS01215	BMEI0248	-1.57018	2.96942	4.81693e-11	ATP synthase subunit delta
BME_RS15660	BMEII1123	1.13019	2.18887	5.02966e-11	polyamine ABC transporter ATP-binding protein
BME_RS07860		-1.69991	3.24881	6.09195e-11	hypothetical protein
BME_RS12265	BMEII0424	-1.03694	2.05188	5.35207e-11	ribose 5-phosphate isomerase B
BME_RS15160	BMEII1021	1.29648	2.45629	5.42117e-11	enoyl-CoA hydratase
BME_RS16315		1.65341	3.14576	7.14687e-11	IS5/IS1182 family transposase
BME_RS06695	BMEI1330	2.37731	5.19566	5.63655e-11	DegP-like serine endoprotease
BME_RS07750	BMEI1556	-1.28752	2.44109	5.71951e-11	aromatic acid exporter family protein
BME_RS14505	BMEII0881	-2.18637	4.55157	5.71951e-11	phosphoketolase
BME_RS11455	BMEII0259	1.33491	2.5226	6.08002e-11	complex I NDUFA9 subunit family protein
BME_RS12295	BMEII0430	-2.33276	5.03767	7.14687e-11	carbohydrate kinase
BME_RS03945	BMEI0791	1.29037	2.44591	6.63357e-11	isocitrate dehydrogenase (NADP(+))
BME_RS12055	BMEII0381	2.94562	7.70409	6.94122e-11	efflux RND transporter periplasmic adaptor subunit
BME_RS12315		-1.68553	3.21659	7.14687e-11	D-ribose ABC transporter substrate-binding protein
BME_RS04175	BMEI0836	1.15254	2.22305	7.5396e-11	citrate (Si)-synthase
BME_RS16190	BMEI0879	1.74584	3.3539	7.30568e-11	hypothetical protein
BME_RS10890	BMEII0146	-1.78857	3.45472	9.74091e-11	D-xylose ABC transporter substrate-binding protein
BME_RS13895	BMEII0757	1.09322	2.13349	8.32246e-11	GntR family transcriptional regulator
BME_RS11565	BMEII0280	1.34096	2.53321	8.10674e-11	MFS transporter
BME_RS14500	BMEII0880	-2.52551	5.75775	1.14148e-10	acetate/propionate family kinase
BME_RS16570		-1.15219	2.22251	8.32246e-11	hypothetical protein
BME_RS16785	BMEI1813	1.75194	3.36811	9.61067e-11	hypothetical protein
BME_RS08140	BMEI1634	1.05196	2.07334	1.07895e-10	HAD family hydrolase
BME_RS06980	BMEI1387	-1.3302	2.51438	1.13033e-10	xylose isomerase
BME_RS16915	BMEII0006	1.45526	2.74206	1.13588e-10	hypothetical protein
BME_RS07765		1.13426	2.19507	1.14439e-10	salicylaldehyde dehydrogenase
BME_RS15665	BMEII1124	1.31958	2.49594	1.14148e-10	phosphogluconate dehydrogenase (NADP(+)-dependent, decarboxylating)
BME_RS11660	BMEII0299	-1.41149	2.66012	1.26571e-10	IclR family transcriptional regulator
BME_RS06345	BMEI1260	1.09305	2.13325	1.17443e-10	DNA polymerase III subunit chi
BME_RS07740	BMEI1553	2.06079	4.17215	1.24103e-10	peptide transporter
BME_RS11690	BMEII0304	1.20957	2.31268	1.26979e-10	sulfoxide reductase heme-binding subunit YedZ
BME_RS13200		-1.5494	2.92696	1.46702e-10	DUF1127 domain-containing protein
BME_RS09410	BMEI1899	1.53635	2.9006	1.38575e-10	cytochrome o ubiquinol oxidase subunit III
BME_RS01725	BMEI0354	-1.35537	2.55863	1.47372e-10	membrane protein
BME_RS01155	BMEI0235	-1.42307	2.68155	1.52006e-10	MFS transporter
BME_RS14700		-1.77722	3.42765	1.79745e-10	DUF3597 domain-containing protein
BME_RS02085		2.41109	5.31877	2.42692e-10	NA
BME_RS12465	BMEII0465	-1.44252	2.71795	1.67373e-10	sulfite exporter TauE/SafE family protein
BME_RS15855		1.366	2.57756	1.62758e-10	hypothetical protein
BME_RS12380		-1.0053	2.00736	1.53065e-10	DEAD/DEAH box helicase
BME_RS17370		1.43257	2.69927	1.58214e-10	LysR family transcriptional regulator
BME_RS16035		1.12608	2.18265	1.61297e-10	hypothetical protein
BME_RS04780		1.03491	2.04898	1.80376e-10	hypothetical protein
BME_RS06595		-1.2231	2.33448	1.71574e-10	hypothetical protein
BME_RS10465	BMEII0058	1.99893	3.99703	2.88881e-10	hypothetical protein
BME_RS03055	BMEI0613	-1.11048	2.15917	1.98358e-10	PDZ domain-containing protein
BME_RS00765	BMEI0161	1.24067	2.36309	2.04751e-10	succinate dehydrogenase flavoprotein subunit
BME_RS02530		-2.56316	5.90999	2.32898e-10	extensin
BME_RS17145	BMEII0434	-1.59912	3.02958	2.13905e-10	hypothetical protein
BME_RS09675	BMEI1954	-1.01714	2.0239	2.31817e-10	MetQ/NlpA family ABC transporter substrate-binding protein
BME_RS14745	BMEII0932	-2.23936	4.72186	3.97029e-10	glutaredoxin-like protein NrdH
BME_RS04530	BMEI0910	-1.13649	2.19845	2.44512e-10	GTP cyclohydrolase I FolE
BME_RS00865	BMEI0182	1.56898	2.96695	2.82194e-10	methyltransferase domain-containing protein
BME_RS12890	BMEII0552	-1.15913	2.23322	2.56129e-10	lectin-like protein BA14k
BME_RS13145	BMEII0603	1.78026	3.43488	2.6386e-10	transcriptional regulator
BME_RS14000	BMEII0779	-1.20143	2.29968	2.88355e-10	ketoacyl-ACP synthase III
BME_RS15620		1.70382	3.25763	2.7435e-10	hypothetical protein
BME_RS12270	BMEII0425	-1.30066	2.46341	3.03741e-10	triose-phosphate isomerase
BME_RS12070	BMEII0384	-2.22905	4.68824	2.99986e-10	SIS domain-containing protein
BME_RS13660	BMEII0706	1.61363	3.06021	3.04182e-10	antibiotic biosynthesis monooxygenase
BME_RS04090	BMEI0819	1.28229	2.43224	2.9012e-10	glycerophosphoryl diester phosphodiesterase
BME_RS16250		1.11852	2.17124	4.00628e-10	UDP-glucose 4-epimerase
BME_RS14520	BMEII0884	2.38504	5.22358	3.41269e-10	cupredoxin domain-containing protein
BME_RS13650	BMEII0704	-1.0396	2.05566	3.45191e-10	bacterioferritin
BME_RS08980	BMEI1814	1.85961	3.62909	4.83345e-10	IS5/IS1182 family transposase
BME_RS15165	BMEII1022	1.43723	2.70801	3.83942e-10	IclR family transcriptional regulator
BME_RS12530	BMEII0479	-1.49339	2.8155	5.4955e-10	ABC transporter substrate-binding protein
BME_RS09030	BMEI1823	-1.09724	2.13946	4.26422e-10	DNA topoisomerase (ATP-hydrolyzing) subunit B
BME_RS01745	BMEI0358	-1.00858	2.01193	4.23404e-10	deoxyuridine 5'-triphosphate nucleotidohydrolase
BME_RS03625		-3.37873	10.4016	5.09009e-10	membrane protein
BME_RS05105	BMEI1020	-1.05482	2.07745	4.60631e-10	molybdenum cofactor guanylyltransferase
BME_RS12500	BMEII0473	1.01137	2.01583	5.09009e-10	AcrB/AcrD/AcrF family protein
BME_RS01830	BMEI0373	-1.27507	2.4201	5.12748e-10	DUF1328 domain-containing protein
BME_RS13665	BMEII0707	1.08159	2.11637	5.07562e-10	transcriptional regulator
BME_RS02030		2.41888	5.34757	9.41514e-10	NA
BME_RS17315		2.46948	5.53843	9.51567e-10	hypothetical protein
BME_RS13310		2.30232	4.9325	7.03742e-10	4-hydroxybenzoate 3-monooxygenase
BME_RS16115		1.16815	2.24723	6.71589e-10	cobalt ABC transporter ATP-binding protein
BME_RS07980	BMEI1603	-1.3301	2.5142	5.48065e-10	polysaccharide deacetylase family protein
BME_RS15875		1.78734	3.45177	7.73504e-10	N-acetyltransferase
BME_RS16355		2.58717	6.0092	9.96153e-10	hypothetical protein
BME_RS02370	BMEI0474	-1.36339	2.57289	6.29797e-10	cytochrome b
BME_RS17200		2.22825	4.68565	1.07758e-09	hypothetical protein
BME_RS00950		1.1715	2.25246	6.5103e-10	NA
BME_RS01920		1.1715	2.25246	6.5103e-10	NA
BME_RS11070		1.1715	2.25246	6.5103e-10	NA
BME_RS02670	BMEI0535	-1.02308	2.03225	7.28895e-10	hypothetical protein
BME_RS08825	BMEI1778	-1.25273	2.38291	8.89149e-10	trimeric intracellular cation channel family protein
BME_RS06120		-1.06813	2.09672	7.81636e-10	TIR domain-containing protein
BME_RS01520	BMEI0313	-1.02174	2.03036	8.64356e-10	cell division protein ZapA
BME_RS01050	BMEI0213	1.19507	2.28956	9.27119e-10	membrane protein
BME_RS16105		-1.06488	2.092	9.41514e-10	hypothetical protein
BME_RS11960	BMEII0362	1.09609	2.13775	1.07758e-09	sugar ABC transporter permease
BME_RS12235	BMEII0418	-1.6732	3.18922	9.71611e-10	magnesium transporter
BME_RS17330	BMEII0764	-1.06435	2.09123	1.14227e-09	hypothetical protein
BME_RS13360	BMEII0650	1.09625	2.13798	1.11455e-09	DNA polymerase III subunit epsilon
BME_RS17000		-1.2358	2.35513	1.14949e-09	PilZ domain-containing protein
BME_RS00860	BMEI0181	1.36197	2.57036	1.06535e-09	MFS transporter
BME_RS00645	BMEI0137	1.13785	2.20053	1.12289e-09	malate dehydrogenase
BME_RS07695	BMEI1544	-1.11314	2.16316	1.1406e-09	ATP synthase subunit B
BME_RS06110	BMEI1214	-1.18281	2.27019	1.17098e-09	hypothetical protein
BME_RS07950	BMEI1596	1.9253	3.79815	1.35817e-09	LrgB family protein
BME_RS00255	BMEI0057	1.2546	2.38601	1.20578e-09	membrane protein
BME_RS13190		1.00144	2.00199	1.19401e-09	branched chain amino acid aminotransferase
BME_RS15865		1.41092	2.65906	2.18353e-09	hypothetical protein
BME_RS08530	BMEI1717	-1.32954	2.51322	1.65674e-09	IclR family transcriptional regulator
BME_RS05070		1.61256	3.05794	2.40121e-09	NA
BME_RS01680	BMEI0345	-1.26215	2.39854	1.54407e-09	porin family protein
BME_RS16930		1.73742	3.33438	1.87424e-09	hypothetical protein
BME_RS06070	BMEI1207	1.34899	2.54733	1.34121e-09	FAD-binding protein
BME_RS14215		-2.4867	5.60494	1.54506e-09	hypothetical protein
BME_RS14095	BMEII0797	1.12091	2.17484	1.39606e-09	ABC transporter substrate-binding protein
BME_RS16505		1.27146	2.41406	1.85712e-09	IS5/IS1182 family transposase
BME_RS06255	BMEI1242	1.81439	3.5171	1.53268e-09	DUF992 domain-containing protein
BME_RS06605	BMEI1313	-1.97997	3.94484	2.88274e-09	sel1 repeat family protein
BME_RS10425	BMEII0050	-1.36703	2.57939	1.63555e-09	response regulator
BME_RS04730	BMEI0951	-1.98907	3.96981	1.64968e-09	hypothetical protein
BME_RS04085	BMEI0818	1.3654	2.57648	2.12356e-09	GNAT family N-acetyltransferase
BME_RS16275		-1.20086	2.29876	2.56393e-09	hypothetical protein
BME_RS09115	BMEI1841	-1.08036	2.11457	2.39558e-09	sulfate ABC transporter substrate-binding protein
BME_RS09905		-1.13295	2.19306	2.38892e-09	hypothetical protein
BME_RS02365	BMEI0473	-1.01791	2.02498	2.46165e-09	ubiquinol-cytochrome c reductase iron-sulfur subunit
BME_RS05800	BMEI1157	1.10169	2.14605	2.52188e-09	NADH-quinone oxidoreductase subunit B
BME_RS07855	BMEI1576	-1.41485	2.66632	3.08828e-09	xanthine dehydrogenase small subunit
BME_RS13740	BMEII0722	-1.13221	2.19195	3.08932e-09	hypothetical protein
BME_RS01605	BMEI0331	1.25854	2.39254	2.80563e-09	DUF1465 domain-containing protein
BME_RS10555	BMEII0075	1.18359	2.27141	2.64841e-09	molybdopterin oxidoreductase
BME_RS07500	BMEI1502	2.02654	4.07426	3.16409e-09	DedA family protein
BME_RS06570		2.07613	4.21674	5.38223e-09	NA
BME_RS05615	BMEI1120	-1.55145	2.93112	3.09749e-09	2,4-dihydroxyhept-2-ene-1,7-dioic acid aldolase
BME_RS17385		1.46354	2.75784	3.1248e-09	hypothetical protein
BME_RS12915		-1.69704	3.24236	3.03222e-09	FAD-dependent oxidoreductase
BME_RS12050	BMEII0380	3.05982	8.33869	3.63668e-09	efflux RND transporter periplasmic adaptor subunit
BME_RS02765		1.89221	3.71202	5.73317e-09	hypothetical protein
BME_RS06600	BMEI1312	1.14208	2.20699	4.08378e-09	YitT family protein
BME_RS16950	BMEII0057	1.16815	2.24724	4.00147e-09	hypothetical protein
BME_RS13000	BMEII0575	1.01549	2.02159	4.05342e-09	DUF1612 domain-containing protein
BME_RS09420	BMEI1901	1.8418	3.58458	3.52317e-09	ubiquinol oxidase subunit II
BME_RS16825	BMEI1891	2.41908	5.3483	7.25639e-09	hypothetical protein
BME_RS09145	BMEI1847	-1.05154	2.07274	4.58707e-09	hypothetical protein
BME_RS02585		1.10522	2.15131	3.96811e-09	hypothetical protein
BME_RS09025	BMEI1822	-1.02885	2.04039	4.08378e-09	S-formylglutathione hydrolase
BME_RS08045	BMEI1616	-1.533	2.89386	5.18444e-09	2'-deoxycytidine 5'-triphosphate deaminase
BME_RS08760	BMEI1765	-1.77508	3.42258	8.53129e-09	phosphoadenylyl-sulfate reductase
BME_RS11615	BMEII0290	-1.29277	2.44998	4.76124e-09	3'-5' exonuclease
BME_RS10330	BMEII0028	1.13742	2.19987	4.84575e-09	type IV secretion system protein VirB4
BME_RS02160	BMEI0429	1.11821	2.17078	5.65785e-09	RNA methyltransferase
BME_RS12285	BMEII0428	-1.84228	3.58577	7.08211e-09	aminotransferase
BME_RS06905	BMEI1371	-1.77607	3.42493	8.46083e-09	hypothetical protein
BME_RS07805	BMEI1567	-1.55461	2.93755	5.38223e-09	cytochrome c oxidase accessory protein CcoG
BME_RS05125	BMEI1024	-1.12376	2.17915	5.38223e-09	NAD(P)-dependent oxidoreductase
BME_RS05065		2.4229	5.36248	1.12546e-08	NA
BME_RS00155	BMEI0035	1.354	2.55619	5.99715e-09	D-alanyl-D-alanine carboxypeptidase
BME_RS16795	BMEI1854	1.69071	3.22816	6.21635e-09	hypothetical protein
BME_RS07670	BMEI1539	3.70316	13.0245	7.05811e-09	hypothetical protein
BME_RS05820		1.0217	2.03031	6.35057e-09	NA
BME_RS02775		-1.44658	2.72562	7.62762e-09	trans-aconitate 2-methyltransferase
BME_RS01535	BMEI0317	-1.12346	2.17869	8.19737e-09	TerC family protein
BME_RS02915	BMEI0586	1.21304	2.31826	6.57848e-09	UDP-3-O-[3-hydroxymyristoyl] N-acetylglucosamine deacetylase
BME_RS07545	BMEI1510	-1.02206	2.03082	6.77583e-09	cold-shock protein
BME_RS05605	BMEI1118	-1.55752	2.94348	7.44736e-09	glyoxalase/bleomycin resistance protein/dioxygenase
BME_RS13150	BMEII0604	2.41657	5.339	1.0468e-08	iron ABC transporter ATP-binding protein
BME_RS12715	BMEII0517	2.33321	5.03924	7.52309e-09	branched-chain amino acid ABC transporter permease
BME_RS10385	BMEII0039	1.44188	2.71674	7.046e-09	glutamate synthase subunit beta
BME_RS14080		1.58571	3.00155	9.29876e-09	MFS transporter
BME_RS09375	BMEI1892	1.02236	2.03124	7.2644e-09	hypothetical protein
BME_RS11995	BMEII0369	1.28181	2.43144	1.04812e-08	formimidoylglutamate deiminase
BME_RS14525	BMEII0885	2.19244	4.57077	8.33557e-09	hypothetical protein
BME_RS04095	BMEI0820	1.09052	2.12951	7.95478e-09	RidA family protein
BME_RS13140	BMEII0602	1.32865	2.51167	8.42711e-09	5-oxoprolinase
BME_RS14385	BMEII0858	-1.12334	2.1785	9.13464e-09	FadR family transcriptional regulator
BME_RS04500		1.02533	2.03543	9.33633e-09	hypothetical protein
BME_RS15850		1.36591	2.57739	1.37515e-08	hypothetical protein
BME_RS14375	BMEII0856	-1.23246	2.34967	1.1048e-08	N-acetylneuraminate epimerase
BME_RS16955		1.78465	3.44535	1.36842e-08	branched-chain amino acid ABC transporter substrate-binding protein
BME_RS13090	BMEII0591	-1.01149	2.01599	1.04812e-08	sugar ABC transporter permease
BME_RS02385	BMEI0477	1.16562	2.2433	1.16503e-08	MaoC family dehydratase
BME_RS13365		1.07036	2.09996	1.13442e-08	hypothetical protein
BME_RS11975	BMEII0365	1.4958	2.82021	1.74931e-08	urocanate hydratase
BME_RS16345		1.38017	2.60299	1.63169e-08	hypothetical protein
BME_RS11550	BMEII0278	-1.13035	2.18912	1.1929e-08	RidA family protein
BME_RS11705	BMEII0307	-1.07666	2.10915	1.21938e-08	WD40 repeat domain-containing protein
BME_RS10965	BMEII0162	-1.22976	2.34527	1.81822e-08	flagellar biosynthesis regulator FlaF
BME_RS09405	BMEI1898	1.47562	2.78104	1.3436e-08	cytochrome o ubiquinol oxidase subunit IV
BME_RS00535	BMEI0116	1.03921	2.0551	1.44262e-08	LysR family transcriptional regulator
BME_RS12065	BMEII0383	-1.74981	3.36313	1.85988e-08	GntR family transcriptional regulator
BME_RS07350	BMEI1468	-1.40317	2.64482	1.59222e-08	metalloprotease TldD
BME_RS05765	BMEI1150	1.10562	2.15191	1.72458e-08	NADH-quinone oxidoreductase subunit I
BME_RS02235	BMEI0447	-1.03196	2.0448	2.36872e-08	AsnC family transcriptional regulator
BME_RS13085	BMEII0590	-1.09795	2.1405	1.74874e-08	sugar-binding periplasmic protein
BME_RS14640		-1.48755	2.80412	2.10826e-08	glutamate decarboxylase
BME_RS02000	BMEI0401	-1.22754	2.34168	2.05064e-08	patatin
BME_RS06835	BMEI1358	-2.19048	4.56459	3.70914e-08	hypothetical protein
BME_RS03530	BMEI0711	-1.07682	2.10938	2.75716e-08	hypothetical protein
BME_RS09505		1.06198	2.08779	3.11474e-08	NA
BME_RS04000	BMEI0802	-1.08928	2.12768	2.29765e-08	XRE family transcriptional regulator
BME_RS10720	BMEII0110	-1.07603	2.10823	2.42679e-08	sulfatase
BME_RS13320	BMEII0642	-1.47126	2.77264	3.70696e-08	IclR family transcriptional regulator
BME_RS09555	BMEI1930	-1.06849	2.09723	2.413e-08	branched chain amino acid ABC transporter substrate-binding protein
BME_RS04980	BMEI1001	1.65229	3.14332	4.23798e-08	IS5/IS1182 family transposase
BME_RS12040	BMEII0378	3.98744	15.8613	2.99465e-08	oxidoreductase
BME_RS17240		1.7654	3.39968	5.96008e-08	cobalamin biosynthesis protein CbiG
BME_RS02375	BMEI0475	-1.09368	2.13418	2.91266e-08	cytochrome c1 family protein
BME_RS02275	BMEI0455	-1.24703	2.37353	4.1221e-08	glutathione S-transferase family protein
BME_RS01905	BMEI0387	-1.07823	2.11145	4.17179e-08	IclR family transcriptional regulator
BME_RS07355	BMEI1469	-1.1081	2.15562	3.93636e-08	guanylate kinase
BME_RS15625	BMEII1116	1.55366	2.93561	4.3697e-08	HTH-type quorum sensing-dependent transcriptional regulator VjbR
BME_RS14050	BMEII0787	-1.21086	2.31476	4.7773e-08	DUF488 domain-containing protein
BME_RS08775	BMEI1768	-2.14375	4.41909	7.27422e-08	uroporphyrinogen-III C-methyltransferase
BME_RS04960	BMEI0997	-1.03726	2.05232	4.99096e-08	glycoside hydrolase
BME_RS09900	BMEI2001	-1.17485	2.2577	4.76301e-08	molecular chaperone DnaJ
BME_RS14120	BMEII0802	-1.00917	2.01275	4.95441e-08	ABC transporter ATP-binding protein
BME_RS04460		1.20567	2.30645	5.05517e-08	LysR family transcriptional regulator
BME_RS01135	BMEI0231	1.02627	2.03676	5.58056e-08	NAD-glutamate dehydrogenase
BME_RS11025	BMEII0175	-1.06975	2.09906	5.05517e-08	transcriptional repressor
BME_RS11970	BMEII0364	1.44389	2.72054	1.06005e-07	hypothetical protein
BME_RS10300		-1.54016	2.90827	8.17288e-08	hypothetical protein
BME_RS00640	BMEI0136	1.0317	2.04443	6.02655e-08	cell division protein ZapE
BME_RS12370	BMEII0447	-1.11939	2.17255	6.7701e-08	transporter
BME_RS13670	BMEII0708	1.05774	2.08167	7.09376e-08	YbaK/EbsC family protein
BME_RS14115	BMEII0801	-1.20303	2.30222	7.58524e-08	ABC transporter permease
BME_RS11635	BMEII0294	3.11463	8.66159	9.5311e-08	glutathione S-transferase
BME_RS17165		1.33494	2.52265	1.93508e-07	hypothetical protein
BME_RS12755		1.4821	2.79355	1.22512e-07	DUF1127 domain-containing protein
BME_RS01220	BMEI0249	-1.48366	2.79658	1.01157e-07	ATP synthase subunit alpha
BME_RS04050	BMEI0811	-1.34192	2.53489	9.34968e-08	L-serine ammonia-lyase
BME_RS17250		1.24075	2.36321	1.69517e-07	hypothetical protein
BME_RS06970	BMEI1385	-1.16703	2.2455	1.62352e-07	LacI family DNA-binding transcriptional regulator
BME_RS04965	BMEI0998	-1.1238	2.1792	1.19217e-07	glycosyl transferase
BME_RS16620	BMEI1595	2.38211	5.213	1.79229e-07	hypothetical protein
BME_RS13285	BMEII0635	1.53388	2.89564	2.19247e-07	protocatechuate 3,4-dioxygenase subunit alpha
BME_RS10235	BMEII0008	1.507	2.84219	2.39885e-07	DUF3380 domain-containing protein
BME_RS15880	BMEI0224	1.31703	2.49152	1.25637e-07	hypothetical protein
BME_RS14765	BMEII0939	-1.23719	2.35738	1.662e-07	trehalose utilization protein ThuA
BME_RS10225	BMEII0005	1.2592	2.39363	1.37748e-07	molybdate ABC transporter substrate-binding protein
BME_RS12240	BMEII0419	-1.11873	2.17156	1.5255e-07	translational GTPase TypA
BME_RS08770	BMEI1767	-2.14547	4.42437	3.25961e-07	DUF2849 domain-containing protein
BME_RS14705		1.2646	2.40261	2.69337e-07	NA
BME_RS00310	BMEI0070	-1.58189	2.99362	2.88019e-07	aquaporin
BME_RS15250		2.79282	6.92981	2.23505e-07	nucleoside deaminase
BME_RS16360		1.10337	2.14856	2.45224e-07	IS5/IS1182 family transposase
BME_RS16715	BMEI1704	1.05603	2.0792	2.48011e-07	hypothetical protein
BME_RS11465		1.46911	2.76851	2.99435e-07	GIY-YIG nuclease family protein
BME_RS10460	BMEII0056	1.14807	2.21617	2.15451e-07	magnesium-translocating P-type ATPase
BME_RS15995	BMEI0432	1.77051	3.41174	4.14342e-07	hypothetical protein
BME_RS00230	BMEI0052	1.21557	2.32232	1.82732e-07	hypothetical protein
BME_RS05910	BMEI1176	-1.35613	2.55997	3.50656e-07	hypothetical protein
BME_RS07490		-1.37038	2.58539	2.12663e-07	DUF937 domain-containing protein
BME_RS00165	BMEI0037	1.83322	3.56332	3.40594e-07	response regulator SirA
BME_RS17035		2.26651	4.81159	6.10965e-07	hypothetical protein
BME_RS12940	BMEII0563	1.04106	2.05774	3.46246e-07	Lrp/AsnC family transcriptional regulator
BME_RS12150		1.57014	2.96934	6.54298e-07	NA
BME_RS00755	BMEI0159	1.06574	2.09325	2.8264e-07	succinate dehydrogenase, cytochrome b556 subunit
BME_RS11085		1.18195	2.26883	4.54318e-07	NA
BME_RS09370	BMEI1890	1.01355	2.01887	2.88019e-07	DUF1775 domain-containing protein
BME_RS02680		1.7051	3.26051	7.30043e-07	NA
BME_RS16580	BMEI1524	-1.27509	2.42013	8.52969e-07	hypothetical protein
BME_RS01845		1.57225	2.97368	9.0247e-07	NA
BME_RS10220	BMEII0004	1.48109	2.79159	5.39302e-07	molybdate ABC transporter permease subunit
BME_RS06575	BMEI1306	-1.11867	2.17146	5.41136e-07	porin
BME_RS03585		1.30585	2.4723	9.75806e-07	NA
BME_RS17300		1.11517	2.1662	7.97838e-07	hypothetical protein
BME_RS08670	BMEI1747	1.54972	2.92761	4.64247e-07	aldehyde dehydrogenase family protein
BME_RS00695	BMEI0147	-1.55448	2.93728	9.16095e-07	tyrosine recombinase XerC
BME_RS16025		-1.20298	2.30215	1.09147e-06	hypothetical protein
BME_RS05815		1.62312	3.0804	9.49569e-07	NA
BME_RS13690		1.09282	2.13291	9.30143e-07	IS5/IS1182 family transposase
BME_RS01950	BMEI0390	-1.09922	2.1424	6.32233e-07	hypothetical protein
BME_RS13125	BMEII0599	-1.29653	2.45638	6.28073e-07	amino acid ABC transporter ATP-binding protein
BME_RS11055	BMEII0181	1.0624	2.0884	7.91953e-07	ATPase
BME_RS12280	BMEII0427	-1.25641	2.389	1.12062e-06	sugar-binding transcriptional regulator
BME_RS11980	BMEII0366	2.01998	4.0558	1.42239e-06	N-formylglutamate deformylase
BME_RS05610	BMEI1119	-1.02656	2.03716	6.66919e-07	serine hydrolase family protein
BME_RS17220		1.39454	2.62905	1.48664e-06	hypothetical protein
BME_RS13315	BMEII0641	-1.07758	2.11049	1.22843e-06	AraC family transcriptional regulator
BME_RS00985		1.07184	2.10211	1.34452e-06	NA
BME_RS03245		-2.85013	7.21064	1.08617e-06	multidrug ABC transporter ATP-binding protein
BME_RS08170	BMEI1640	1.03939	2.05537	9.27001e-07	NUDIX domain-containing protein
BME_RS01360	BMEI0280	-1.06867	2.0975	9.13829e-07	RNA polymerase factor sigma-32
BME_RS12020	BMEII0374	-1.27446	2.41908	1.23429e-06	alanine racemase
BME_RS01230	BMEI0251	-1.54321	2.91442	9.86188e-07	ATP synthase subunit beta
BME_RS02490	BMEI0495	-1.23483	2.35353	1.40168e-06	hypothetical protein
BME_RS11925	BMEII0355	-1.18066	2.26681	1.84457e-06	gfo/Idh/MocA family oxidoreductase
BME_RS14230	BMEII0825	-1.07172	2.10193	1.08617e-06	nitrate reductase
BME_RS08205		2.39007	5.24184	2.4696e-06	NA
BME_RS12075	BMEII0385	-2.1156	4.33371	1.32426e-06	N-acetylglucosamine-6-phosphate deacetylase
BME_RS10405		1.03494	2.04903	1.34073e-06	hypothetical protein
BME_RS11560		1.66347	3.16778	3.04888e-06	NA
BME_RS00770	BMEI0162	1.05075	2.0716	1.26664e-06	succinate dehydrogenase iron-sulfur subunit
BME_RS08900	BMEI1795	1.0503	2.07096	1.55564e-06	DUF1049 domain-containing protein
BME_RS16120	BMEI0652	-1.06049	2.08564	2.31309e-06	hypothetical protein
BME_RS10325	BMEII0027	1.54903	2.92621	2.4383e-06	type IV secretion system protein virB3
BME_RS11745	BMEII0316	-1.06943	2.09861	2.05381e-06	KR domain-containing protein
BME_RS06275		1.10378	2.14917	1.42681e-06	hypothetical protein
BME_RS00925	BMEI0195	-4.30208	19.7267	1.66591e-06	chaperone protein ClpB
BME_RS04540	BMEI0912	1.02212	2.03091	2.28858e-06	membrane protein insertion efficiency factor YidD
BME_RS06670	BMEI1325	1.03928	2.05521	1.50555e-06	PAS domain-containing sensor histidine kinase
BME_RS16470		1.04158	2.05847	3.29042e-06	hypothetical protein
BME_RS12300		-1.35299	2.55441	1.54182e-06	DUF2291 domain-containing protein
BME_RS10055	BMEI2031	1.00417	2.00579	1.8027e-06	HPr family phosphocarrier protein
BME_RS17225		1.15139	2.22129	3.56306e-06	transporter
BME_RS00565		-1.48735	2.80374	3.97506e-06	hypothetical protein
BME_RS09010	BMEI1819	-1.03156	2.04424	1.84457e-06	S-(hydroxymethyl)glutathione dehydrogenase/class III alcohol dehydrogenase
BME_RS09200	BMEI1859	-1.35418	2.55652	2.10523e-06	BAX inhibitor (BI)-1/YccA family protein
BME_RS00225	BMEI0051	1.07948	2.11327	2.27677e-06	hypothetical protein
BME_RS16755		1.21242	2.31727	5.6602e-06	hypothetical protein
BME_RS16140	BMEI0669	2.02718	4.07606	4.87587e-06	hypothetical protein
BME_RS14100	BMEII0798	1.34474	2.53985	3.60123e-06	ABC transporter ATP-binding protein
BME_RS08755	BMEI1764	-1.62271	3.07953	5.68975e-06	DUF934 domain-containing protein
BME_RS16940		1.08808	2.1259	3.72759e-06	hypothetical protein
BME_RS00095	BMEI0020	-1.25583	2.38804	6.82803e-06	gfo/Idh/MocA family oxidoreductase
BME_RS07485	BMEI1499	-1.43264	2.69941	3.69424e-06	pirin family protein
BME_RS12435	BMEII0460	1.17492	2.2578	4.67698e-06	nitronate monooxygenase
BME_RS13855	BMEII0749	1.47626	2.78227	5.35745e-06	hypothetical protein
BME_RS00425		-1.12989	2.18843	6.9422e-06	twin transmembrane helix small protein
BME_RS11865	BMEII0344	-1.03666	2.05147	6.10766e-06	ABC transporter permease
BME_RS10580	BMEII0080	1.19461	2.28883	7.11525e-06	2,3-dihydro-2,3-dihydroxybenzoate dehydrogenase
BME_RS16805		1.40854	2.65469	8.58162e-06	hypothetical protein
BME_RS16475		1.04998	2.0705	1.20234e-05	hypothetical protein
BME_RS08660	BMEI1745	-1.22689	2.34062	5.65113e-06	DUF779 domain-containing protein
BME_RS10970	BMEII0163	-1.08334	2.11893	1.17547e-05	flagellum biosynthesis repressor protein FlbT
BME_RS00545		1.05771	2.08163	9.34499e-06	NA
BME_RS11375		-1.26465	2.40269	9.18981e-06	coniferyl aldehyde dehydrogenase
BME_RS08730	BMEI1759	-1.12298	2.17797	7.22211e-06	methionine synthase
BME_RS16710	BMEI1703	1.45703	2.74542	2.13139e-05	hypothetical protein
BME_RS15760	BMEI2013	-1.72263	3.30038	1.41658e-05	DUF2852 domain-containing protein
BME_RS10390	BMEII0040	1.07546	2.1074	8.34765e-06	glutamate synthase large subunit
BME_RS10655	BMEII0096	-1.01037	2.01443	1.31526e-05	oxygen-independent coproporphyrinogen III oxidase
BME_RS13185	BMEII0611	1.04196	2.05902	1.53081e-05	sulfite exporter TauE/SafE family protein
BME_RS08135		1.12017	2.17373	2.01083e-05	esterase
BME_RS14840	BMEII0957	-5.48217	44.6991	2.03824e-05	UbiD family decarboxylase
BME_RS17080		1.13208	2.19175	2.43848e-05	hypothetical protein
BME_RS02615	BMEI0522	-1.23512	2.35402	1.31304e-05	carbamoyl phosphate synthase large subunit
BME_RS12700	BMEII0514	2.00357	4.00991	1.46021e-05	3-oxoacyl-ACP reductase
BME_RS16235	BMEI0905	1.17906	2.26429	3.13618e-05	hypothetical protein
BME_RS00965		1.03275	2.04592	3.53092e-05	NA
BME_RS12080	BMEII0386	-1.55817	2.9448	1.95165e-05	sugar isomerase domain-containing protein
BME_RS09645	BMEI1948	1.6372	3.11062	2.29075e-05	leucyl aminopeptidase
BME_RS17140		-1.0603	2.08536	2.78497e-05	hypothetical protein
BME_RS08040	BMEI1615	-1.00979	2.01362	3.6199e-05	GlxA family transcriptional regulator
BME_RS02100		1.22436	2.33651	5.89907e-05	NA
BME_RS14380	BMEII0857	-1.43559	2.70493	5.89907e-05	putative N-acetylmannosamine-6-phosphate 2-epimerase
BME_RS04475		1.29954	2.46151	9.58751e-05	NA
BME_RS06615	BMEI1315	1.02523	2.03528	7.92053e-05	DUF2147 domain-containing protein
BME_RS13775	BMEII0731	1.11321	2.16326	8.51358e-05	dTDP-glucose 4,6-dehydratase
BME_RS12495	BMEII0472	1.68424	3.21371	3.82791e-05	efflux RND transporter periplasmic adaptor subunit
BME_RS15740		1.05497	2.07767	3.94555e-05	hypothetical protein
BME_RS15745		1.05497	2.07767	3.94555e-05	hypothetical protein
BME_RS15770		1.05497	2.07767	3.94555e-05	hypothetical protein
BME_RS06270	BMEI1245	1.01583	2.02207	4.08069e-05	23S rRNA (adenine(2030)-N(6))-methyltransferase RlmJ
BME_RS10545	BMEII0073	1.11516	2.16619	4.58135e-05	pentapeptide MXKDX repeat protein
BME_RS04975	BMEI1000	1.24873	2.37632	9.38291e-05	hypothetical protein
BME_RS17400		1.95286	3.87142	0.000138946	hypothetical protein
BME_RS05990	BMEI1190	1.97164	3.92215	5.15717e-05	transcriptional regulator NrdR
BME_RS12305	BMEII0432	-1.00916	2.01274	4.79945e-05	sugar ABC transporter ATP-binding protein
BME_RS17170		1.0427	2.06008	0.00012534	hypothetical protein
BME_RS13715	BMEII0715	1.29508	2.45391	0.000105118	YecA family protein
BME_RS09455	BMEI1908	-1.0277	2.03878	5.60339e-05	DNA polymerase III subunit gamma/tau
BME_RS16255		1.00441	2.00612	0.000149294	hypothetical protein
BME_RS13355		1.19378	2.28752	0.000214299	NA
BME_RS14425	BMEII0866	-1.20999	2.31335	0.000142934	gfo/Idh/MocA family oxidoreductase
BME_RS17175	BMEII0471	1.53103	2.88992	9.3355e-05	hypothetical protein
BME_RS07600	BMEI1523	-1.12425	2.17989	0.000248549	hypothetical protein
BME_RS15615	BMEII1114	1.50535	2.83893	0.000132395	flagellar biosynthesis protein FlhB
BME_RS01090	BMEI0221	1.97086	3.92002	0.000130201	pyridoxal kinase PdxY
BME_RS15025		-1.03486	2.04892	0.000343284	hypothetical protein
BME_RS08650		-1.49477	2.8182	0.000142238	multidrug ABC transporter ATP-binding protein
BME_RS06290	BMEI1249	-1.10368	2.14903	0.000160233	membrane protein
BME_RS14830	BMEII0955	-3.21281	9.27156	0.000420204	DUF2478 domain-containing protein
BME_RS11630		-2.94596	7.7059	0.000238709	DUF2778 domain-containing protein
BME_RS09885	BMEI1998	-1.02649	2.03707	0.000181	DUF1330 domain-containing protein
BME_RS14845	BMEII0958	-6.1242	69.7536	0.000302666	SCP2 domain-containing protein
BME_RS00160	BMEI0036	1.64133	3.11954	0.000217417	GTP-binding protein
BME_RS13110	BMEII0596	1.972	3.92312	0.000242775	MFS transporter
BME_RS01225	BMEI0250	-1.42742	2.68965	0.00023339	ATP synthase subunit gamma
BME_RS13035	BMEII0581	-1.24327	2.36735	0.000351892	superoxide dismutase [Cu-Zn]
BME_RS00795	BMEI0168	-3.69059	12.9115	0.000441351	DNA translocase FtsK
BME_RS07675	BMEI1540	2.58862	6.01524	0.00064507	hypothetical protein
BME_RS01885	BMEI0383	1.08105	2.11557	0.000545094	HNH endonuclease
BME_RS10585	BMEII0081	1.63995	3.11655	0.00159748	4'-phosphopantetheinyl transferase
BME_RS09720	BMEI1963	-1.05106	2.07206	0.000821675	tRNA pseudouridine(55) synthase TruB
BME_RS14855	BMEII0960	-5.70602	52.2014	0.0017819	U32 family peptidase
BME_RS08210	BMEI1649	1.19999	2.29739	0.000927655	Urease accessory protein UreG 1
BME_RS05135	BMEI1026	-1.00909	2.01265	0.00212746	hypothetical protein
BME_RS15930		1.01503	2.02095	0.00298016	NAD(P)-dependent oxidoreductase
BME_RS16945	BMEII0046	1.0746	2.10614	0.00317287	hypothetical protein
BME_RS02645		1.37345	2.59089	0.00130571	Na+ cotransporter
BME_RS06975	BMEI1386	-1.03163	2.04433	0.00167391	xylulokinase
BME_RS14850	BMEII0959	-5.4245	42.9475	0.00360357	U32 family peptidase
BME_RS12035	BMEII0377	1.28378	2.43477	0.00192686	alpha-hydroxy-acid oxidizing protein
BME_RS15045	BMEII0999	-1.1657	2.24341	0.00559642	cytochrome c
BME_RS06225	BMEI1236	-1.73097	3.31951	0.00297578	hypothetical protein
BME_RS04235	BMEI0848	-2.33079	5.03082	0.00218631	L,D-transpeptidase
BME_RS16700	BMEI1698	1.02539	2.03551	0.00533133	hypothetical protein
BME_RS08595	BMEI1730	-1.35201	2.55268	0.00248187	copper-translocating P-type ATPase
BME_RS07690	BMEI1543	-1.271	2.41329	0.00260448	ATP synthase subunit b 2
BME_RS16830		2.54089	5.81946	0.00566386	hypothetical protein
BME_RS15350	BMEII1061	1.15128	2.22111	0.00657232	glycolate oxidase iron-sulfur subunit
BME_RS17050		1.17986	2.26554	0.00977683	hypothetical protein
BME_RS05985	BMEI1189	1.47769	2.78502	0.00278094	bifunctional diaminohydroxyphosphoribosylaminopyrimidine deaminase/5-amino-6-(5-phosphoribosylamino)uracil reductase RibD
BME_RS07335	BMEI1465	1.10529	2.15142	0.00340337	cytochrome c oxidase subunit I
BME_RS14335	BMEII0847	1.02209	2.03086	0.0119623	glycosyltransferase WbuB
BME_RS12935	BMEII0561	-1.02562	2.03583	0.00502324	glycine dehydrogenase
BME_RS00320	BMEI0072	-1.21024	2.31376	0.00632605	cell division ATP-binding protein FtsE
BME_RS07210	BMEI1441	1.07423	2.1056	0.00886658	DUF721 domain-containing protein
BME_RS09095	BMEI1837	1.13807	2.20086	0.00701923	DUF3131 domain-containing protein
BME_RS03520		1.17673	2.26063	0.0143107	alpha/beta hydrolase
BME_RS07295	BMEI1458	-1.058	2.08204	0.0107943	homoserine kinase
BME_RS09975	BMEI2014	-1.22083	2.3308	0.0317157	DUF2852 domain-containing protein
BME_RS09210		-1.57741	2.98434	0.0167944	ABC transporter
BME_RS02910		-1.24075	2.36322	0.0164473	cell division protein FtsZ
BME_RS02970	BMEI0597	1.04176	2.05874	0.0163584	serine/threonine protein kinase
BME_RS02515	BMEI0501	-1.35946	2.56589	0.0162383	excinuclease ABC subunit UvrB
BME_RS09205		-1.88077	3.68271	0.0217649	glycosyl transferase family 1
BME_RS14125	BMEII0803	-1.10725	2.15434	0.0203209	hemolysin secretion protein D
BME_RS15075	BMEII1005	-1.60035	3.03217	0.0289264	oxidoreductase
BME_RS13490	BMEII0673	-1.21037	2.31396	0.0301078	metal-dependent hydrolase

## Sheet: Table S5
The list of the unique and common genes ours and Rossetti et al DE genes
Common to all	Common to 16MTvsU and Hela 4h	Common to 16MTvsU and Hela 12h	Unique to 16MTvsU	Unique to Hela 4h	Unique to Hela 12H	Common to hela 4 and 12h
BMEI0583	BMEI0102	BMEI0331	BMEI0003	BMEI0050	BMEI0001	BMEI0202
	BMEI0251	BMEI0474	BMEI0010	BMEI0056	BMEI0022	BMEI0759
	BMEI0299	BMEI0495	BMEI0017	BMEI0084	BMEI0124	BMEI1152
	BMEI0447	BMEI0604	BMEI0020	BMEI0100	BMEI0169	BMEI1438
	BMEI0454	BMEI0675	BMEI0030	BMEI0119	BMEI0190	BMEII0806
	BMEI0491	BMEI1157	BMEI0035	BMEI0140	BMEI0304	BMEII0949
	BMEI0535	BMEI1556	BMEI0036	BMEI0144	BMEI0320	BMEII0974
	BMEI0668	BMEI1645	BMEI0037	BMEI0148	BMEI0332
	BMEI0724	BMEI1711	BMEI0051	BMEI0156	BMEI0335
	BMEI0791	BMEI1854	BMEI0052	BMEI0191	BMEI0361
	BMEI0931	BMEI1856	BMEI0053	BMEI0201	BMEI0536
	BMEI1031	BMEI1949	BMEI0057	BMEI0207	BMEI0552
	BMEI1207	BMEI1953	BMEI0068	BMEI0222	BMEI0633
	BMEI1242	BMEII0299	BMEI0070	BMEI0256	BMEI0649
	BMEI1328	BMEII0376	BMEI0072	BMEI0287	BMEI0697
	BMEI1458	BMEII0403	BMEI0098	BMEI0323	BMEI0823
	BMEI1539	BMEII0776	BMEI0101	BMEI0340	BMEI0852
	BMEI1557	BMEII0798	BMEI0116	BMEI0371	BMEI0898
	BMEI1649	BMEII0857	BMEI0134	BMEI0375	BMEI0903
	BMEI1651	BMEII0955	BMEI0136	BMEI0393	BMEI0907
	BMEI1708	BMEII1119	BMEI0137	BMEI0394	BMEI0981
	BMEI1745		BMEI0147	BMEI0399	BMEI0988
	BMEI1951		BMEI0159	BMEI0433	BMEI1166
	BMEII0471		BMEI0160	BMEI0445	BMEI1199
	BMEII0479		BMEI0161	BMEI0481	BMEI1221
	BMEII0581		BMEI0162	BMEI0493	BMEI1261
	BMEII0590		BMEI0163	BMEI0497	BMEI1267
	BMEII0642		BMEI0166	BMEI0512	BMEI1284
	BMEII0844		BMEI0168	BMEI0521	BMEI1304
	BMEII0931		BMEI0181	BMEI0547	BMEI1309
	BMEII0958		BMEI0182	BMEI0559	BMEI1323
			BMEI0195	BMEI0566	BMEI1336
			BMEI0213	BMEI0584	BMEI1426
			BMEI0220	BMEI0593	BMEI1470
			BMEI0221	BMEI0596	BMEI1472
			BMEI0224	BMEI0618	BMEI1509
			BMEI0231	BMEI0685	BMEI1517
			BMEI0235	BMEI0686	BMEI1521
			BMEI0236	BMEI0731	BMEI1562
			BMEI0237	BMEI0732	BMEI1578
			BMEI0248	BMEI0734	BMEI1582
			BMEI0249	BMEI0742	BMEI1627
			BMEI0250	BMEI0744	BMEI1722
			BMEI0280	BMEI0746	BMEI1728
			BMEI0298	BMEI0747	BMEI1743
			BMEI0313	BMEI0750	BMEI1818
			BMEI0317	BMEI0756	BMEI1860
			BMEI0345	BMEI0757	BMEI1922
			BMEI0346	BMEI0774	BMEI1959
			BMEI0347	BMEI0776	BMEI2005
			BMEI0349	BMEI0778	BMEI2027
			BMEI0350	BMEI0780	BMEII0015
			BMEI0354	BMEI0782	BMEII0038
			BMEI0356	BMEI0786	BMEII0062
			BMEI0358	BMEI0792	BMEII0070
			BMEI0373	BMEI0796	BMEII0105
			BMEI0383	BMEI0826	BMEII0106
			BMEI0386	BMEI0844	BMEII0141
			BMEI0387	BMEI0845	BMEII0147
			BMEI0390	BMEI0861	BMEII0149
			BMEI0400	BMEI0875	BMEII0156
			BMEI0401	BMEI0885	BMEII0185
			BMEI0421	BMEI0915	BMEII0191
			BMEI0422	BMEI0977	BMEII0196
			BMEI0425	BMEI0986	BMEII0197
			BMEI0427	BMEI0987	BMEII0249
			BMEI0429	BMEI1021	BMEII0346
			BMEI0432	BMEI1035	BMEII0357
			BMEI0443	BMEI1072	BMEII0417
			BMEI0444	BMEI1073	BMEII0426
			BMEI0455	BMEI1110	BMEII0459
			BMEI0464	BMEI1128	BMEII0486
			BMEI0465	BMEI1168	BMEII0554
			BMEI0466	BMEI1193	BMEII0580
			BMEI0473	BMEI1226	BMEII0618
			BMEI0475	BMEI1272	BMEII0624
			BMEI0477	BMEI1380	BMEII0631
			BMEI0478	BMEI1418	BMEII0693
			BMEI0489	BMEI1435	BMEII0725
			BMEI0490	BMEI1440	BMEII0728
			BMEI0496	BMEI1454	BMEII0786
			BMEI0501	BMEI1455	BMEII0917
			BMEI0505	BMEI1480	BMEII0967
			BMEI0513	BMEI1495	BMEII1046
			BMEI0519	BMEI1757	BMEII1062
			BMEI0520	BMEI1761	BMEII1072
			BMEI0522	BMEI1893
			BMEI0526	BMEI1896
			BMEI0527	BMEI1946
			BMEI0542	BMEI1992
			BMEI0543	BMEI1997
			BMEI0545	BMEI2036
			BMEI0551	BMEI2038
			BMEI0555	BMEII0012
			BMEI0556	BMEII0123
			BMEI0564	BMEII0179
			BMEI0570	BMEII0207
			BMEI0571	BMEII0226
			BMEI0572	BMEII0260
			BMEI0573	BMEII0262
			BMEI0574	BMEII0279
			BMEI0575	BMEII0281
			BMEI0582	BMEII0284
			BMEI0586	BMEII0295
			BMEI0595	BMEII0335
			BMEI0597	BMEII0435
			BMEI0598	BMEII0474
			BMEI0599	BMEII0598
			BMEI0610	BMEII0609
			BMEI0611	BMEII0615
			BMEI0612	BMEII0638
			BMEI0613	BMEII0640
			BMEI0627	BMEII0754
			BMEI0637	BMEII0755
			BMEI0638	BMEII0852
			BMEI0641	BMEII0909
			BMEI0642	BMEII0922
			BMEI0652	BMEII0941
			BMEI0653	BMEII0991
			BMEI0667	BMEII0998
			BMEI0669	BMEII1026
			BMEI0673	BMEII1131
			BMEI0674
			BMEI0702
			BMEI0703
			BMEI0711
			BMEI0717
			BMEI0738
			BMEI0739
			BMEI0784
			BMEI0802
			BMEI0811
			BMEI0813
			BMEI0814
			BMEI0816
			BMEI0818
			BMEI0819
			BMEI0820
			BMEI0836
			BMEI0848
			BMEI0850
			BMEI0870
			BMEI0874
			BMEI0877
			BMEI0879
			BMEI0891
			BMEI0892
			BMEI0894
			BMEI0905
			BMEI0908
			BMEI0910
			BMEI0912
			BMEI0925
			BMEI0928
			BMEI0933
			BMEI0943
			BMEI0951
			BMEI0952
			BMEI0953
			BMEI0972
			BMEI0978
			BMEI0985
			BMEI0991
			BMEI0997
			BMEI0998
			BMEI1000
			BMEI1001
			BMEI1007
			BMEI1013
			BMEI1019
			BMEI1020
			BMEI1024
			BMEI1026
			BMEI1040
			BMEI1041
			BMEI1042
			BMEI1066
			BMEI1077
			BMEI1079
			BMEI1091
			BMEI1098
			BMEI1118
			BMEI1119
			BMEI1120
			BMEI1121
			BMEI1144
			BMEI1150
			BMEI1156
			BMEI1172
			BMEI1175
			BMEI1176
			BMEI1189
			BMEI1190
			BMEI1201
			BMEI1206
			BMEI1214
			BMEI1236
			BMEI1245
			BMEI1247
			BMEI1248
			BMEI1249
			BMEI1260
			BMEI1273
			BMEI1274
			BMEI1293
			BMEI1305
			BMEI1306
			BMEI1312
			BMEI1313
			BMEI1315
			BMEI1325
			BMEI1329
			BMEI1330
			BMEI1354
			BMEI1358
			BMEI1369
			BMEI1371
			BMEI1377
			BMEI1385
			BMEI1386
			BMEI1387
			BMEI1441
			BMEI1444
			BMEI1463
			BMEI1464
			BMEI1465
			BMEI1468
			BMEI1469
			BMEI1484
			BMEI1494
			BMEI1499
			BMEI1502
			BMEI1510
			BMEI1511
			BMEI1513
			BMEI1523
			BMEI1524
			BMEI1532
			BMEI1533
			BMEI1535
			BMEI1540
			BMEI1543
			BMEI1544
			BMEI1545
			BMEI1546
			BMEI1553
			BMEI1564
			BMEI1565
			BMEI1566
			BMEI1567
			BMEI1576
			BMEI1591
			BMEI1595
			BMEI1596
			BMEI1597
			BMEI1599
			BMEI1603
			BMEI1615
			BMEI1616
			BMEI1625
			BMEI1628
			BMEI1629
			BMEI1630
			BMEI1634
			BMEI1640
			BMEI1646
			BMEI1647
			BMEI1650
			BMEI1652
			BMEI1653
			BMEI1655
			BMEI1698
			BMEI1703
			BMEI1704
			BMEI1707
			BMEI1709
			BMEI1710
			BMEI1712
			BMEI1713
			BMEI1714
			BMEI1715
			BMEI1716
			BMEI1717
			BMEI1724
			BMEI1729
			BMEI1730
			BMEI1731
			BMEI1746
			BMEI1747
			BMEI1759
			BMEI1764
			BMEI1765
			BMEI1767
			BMEI1768
			BMEI1778
			BMEI1781
			BMEI1783
			BMEI1784
			BMEI1785
			BMEI1795
			BMEI1813
			BMEI1814
			BMEI1819
			BMEI1822
			BMEI1823
			BMEI1826
			BMEI1829
			BMEI1830
			BMEI1837
			BMEI1841
			BMEI1847
			BMEI1857
			BMEI1858
			BMEI1859
			BMEI1890
			BMEI1891
			BMEI1892
			BMEI1898
			BMEI1899
			BMEI1900
			BMEI1901
			BMEI1908
			BMEI1909
			BMEI1930
			BMEI1932
			BMEI1948
			BMEI1950
			BMEI1952
			BMEI1954
			BMEI1963
			BMEI1991
			BMEI1998
			BMEI2001
			BMEI2002
			BMEI2013
			BMEI2014
			BMEI2031
			BMEI2047
			BMEI2048
			BMEI2053
			BMEII0004
			BMEII0005
			BMEII0006
			BMEII0008
			BMEII0024
			BMEII0025
			BMEII0027
			BMEII0028
			BMEII0039
			BMEII0040
			BMEII0042
			BMEII0043
			BMEII0046
			BMEII0050
			BMEII0056
			BMEII0057
			BMEII0058
			BMEII0073
			BMEII0075
			BMEII0080
			BMEII0081
			BMEII0090
			BMEII0096
			BMEII0097
			BMEII0109
			BMEII0110
			BMEII0146
			BMEII0150
			BMEII0162
			BMEII0163
			BMEII0175
			BMEII0181
			BMEII0238
			BMEII0259
			BMEII0278
			BMEII0280
			BMEII0290
			BMEII0294
			BMEII0300
			BMEII0304
			BMEII0307
			BMEII0308
			BMEII0316
			BMEII0317
			BMEII0344
			BMEII0355
			BMEII0362
			BMEII0364
			BMEII0365
			BMEII0366
			BMEII0369
			BMEII0374
			BMEII0377
			BMEII0378
			BMEII0379
			BMEII0380
			BMEII0381
			BMEII0382
			BMEII0383
			BMEII0384
			BMEII0385
			BMEII0386
			BMEII0398
			BMEII0401
			BMEII0402
			BMEII0416
			BMEII0418
			BMEII0419
			BMEII0424
			BMEII0425
			BMEII0427
			BMEII0428
			BMEII0429
			BMEII0430
			BMEII0432
			BMEII0434
			BMEII0447
			BMEII0450
			BMEII0451
			BMEII0452
			BMEII0460
			BMEII0465
			BMEII0472
			BMEII0473
			BMEII0502
			BMEII0511
			BMEII0514
			BMEII0516
			BMEII0517
			BMEII0530
			BMEII0531
			BMEII0532
			BMEII0533
			BMEII0552
			BMEII0561
			BMEII0563
			BMEII0575
			BMEII0583
			BMEII0584
			BMEII0586
			BMEII0588
			BMEII0589
			BMEII0591
			BMEII0596
			BMEII0599
			BMEII0600
			BMEII0601
			BMEII0602
			BMEII0603
			BMEII0604
			BMEII0605
			BMEII0606
			BMEII0607
			BMEII0611
			BMEII0635
			BMEII0641
			BMEII0650
			BMEII0673
			BMEII0704
			BMEII0706
			BMEII0707
			BMEII0708
			BMEII0715
			BMEII0722
			BMEII0731
			BMEII0743
			BMEII0749
			BMEII0756
			BMEII0757
			BMEII0764
			BMEII0775
			BMEII0777
			BMEII0778
			BMEII0779
			BMEII0780
			BMEII0787
			BMEII0797
			BMEII0801
			BMEII0802
			BMEII0803
			BMEII0825
			BMEII0847
			BMEII0856
			BMEII0858
			BMEII0866
			BMEII0880
			BMEII0881
			BMEII0882
			BMEII0883
			BMEII0884
			BMEII0885
			BMEII0903
			BMEII0904
			BMEII0925
			BMEII0926
			BMEII0927
			BMEII0929
			BMEII0930
			BMEII0932
			BMEII0939
			BMEII0945
			BMEII0947
			BMEII0956
			BMEII0957
			BMEII0959
			BMEII0960
			BMEII0987
			BMEII0988
			BMEII0989
			BMEII0990
			BMEII0999
			BMEII1005
			BMEII1009
			BMEII1010
			BMEII1011
			BMEII1012
			BMEII1013
			BMEII1021
			BMEII1022
			BMEII1041
			BMEII1047
			BMEII1048
			BMEII1051
			BMEII1059
			BMEII1061
			BMEII1067
			BMEII1090
			BMEII1091
			BMEII1092
			BMEII1093
			BMEII1094
			BMEII1095
			BMEII1096
			BMEII1114
			BMEII1116
			BMEII1117
			BMEII1118
			BMEII1123
			BMEII1124
			BMEII1125
			BMEII1132
			BMEII1136

## Sheet: Table S6
Genes differentially expression in low pH, in-vivo short and long infection, as compared with untreated bacteria
ID	condPH4	condshort	condlong	old_Locus
BME_RS17440	0	-1	0	BMEII1049	hypothetical protein
BME_RS17400	1	0	0		hypothetical protein
BME_RS17395	-1	-1	0		hypothetical protein
BME_RS17385	1	0	0		hypothetical protein
BME_RS17375	1	0	0	BMEII0903	hypothetical protein
BME_RS17370	1	0	0	BME_RS17370	LysR family transcriptional regulator
BME_RS17330	-1	0	0	BMEII0764	hypothetical protein
BME_RS17325	1	0	0		hypothetical protein
BME_RS17315	1	0	0		hypothetical protein
BME_RS17310	1	0	0		hypothetical protein
BME_RS17300	1	0	0	BME_RS17300	hypothetical protein
BME_RS17290	1	0	0	BME_RS17290	IS5/IS1182 family transposase
BME_RS17260	0	1	0	BMEII0623	hypothetical protein
BME_RS17250	1	0	0		hypothetical protein
BME_RS17240	1	0	0	BME_RS17240	cobalamin biosynthesis protein CbiG
BME_RS17235	0	1	0	BMEII0595	hypothetical protein
BME_RS17230	0	-1	-1	BME_RS17230	cobalamin biosynthesis protein CbiG
BME_RS17225	1	-1	0	BME_RS17225	transporter
BME_RS17220	1	0	1	BME_RS17220	hypothetical protein
BME_RS17205	0	-1	-1		hypothetical protein
BME_RS17200	1	0	0		hypothetical protein
BME_RS17175	1	-1	-1	BMEII0471	hypothetical protein
BME_RS17170	1	0	0		hypothetical protein
BME_RS17165	1	0	0	BME_RS17165	hypothetical protein
BME_RS17145	-1	0	0	BMEII0434	hypothetical protein
BME_RS17140	-1	0	1		hypothetical protein
BME_RS17125	-1	-1	0		hypothetical protein
BME_RS17105	1	0	0		hypothetical protein
BME_RS17100	1	0	0	BME_RS17100	imidazolonepropionase
BME_RS17080	1	0	0		hypothetical protein
BME_RS17055	-1	0	0	BMEII0300	hypothetical protein
BME_RS17050	1	0	0		hypothetical protein
BME_RS17035	1	0	0		hypothetical protein
BME_RS17015	0	1	1	BMEII0186	type II toxin-antitoxin system PemK/MazF family toxin
BME_RS17010	0	1	1	BME_RS17010	homoserine O-succinyltransferase
BME_RS17000	-1	0	0	BME_RS17000	PilZ domain-containing protein
BME_RS16965	0	-1	0	BMEII0094	hypothetical protein
BME_RS16960	1	0	1	BMEII0090	hypothetical protein
BME_RS16955	1	0	0	BME_RS16955	branched-chain amino acid ABC transporter substrate-binding protein
BME_RS16950	1	0	0	BMEII0057	hypothetical protein
BME_RS16945	1	0	0	BMEII0046	hypothetical protein
BME_RS16940	1	0	0		hypothetical protein
BME_RS16935	-1	0	0	BMEII0043	hypothetical protein
BME_RS16930	1	0	0		hypothetical protein
BME_RS16915	1	0	0	BMEII0006	hypothetical protein
BME_RS16900	0	0	1	BMEI2030	hypothetical protein
BME_RS16885	-1	0	0	BMEI1991	hypothetical protein
BME_RS16865	0	0	1		hypothetical protein
BME_RS16860	0	-1	1	BME_RS16860	enoyl-CoA hydratase
BME_RS16830	1	1	1	BME_RS16830	hypothetical protein
BME_RS16825	1	0	0	BMEI1891	hypothetical protein
BME_RS16805	1	0	0		hypothetical protein
BME_RS16795	1	0	0	BMEI1854	hypothetical protein
BME_RS16790	1	0	0	BMEI1826	hypothetical protein
BME_RS16785	1	0	0	BMEI1813	hypothetical protein
BME_RS16775	0	1	1	BME_RS16775	malate dehydrogenase
BME_RS16760	0	-1	-1	BMEI1788	hypothetical protein
BME_RS16755	1	-1	0		hypothetical protein
BME_RS16750	0	-1	0	BMEI1780	hypothetical protein
BME_RS16745	0	1	1		hypothetical protein
BME_RS16740	0	-1	0	BME_RS16740	glyoxalase/bleomycin resistance/extradiol dioxygenase family protein
BME_RS16715	1	0	0	BMEI1704	hypothetical protein
BME_RS16710	1	0	0	BMEI1703	hypothetical protein
BME_RS16700	1	0	0	BMEI1698	hypothetical protein
BME_RS16650	1	0	0	BMEI1647	hypothetical protein
BME_RS16645	1	0	0	BMEI1628	hypothetical protein
BME_RS16620	1	0	0	BMEI1595	hypothetical protein
BME_RS16615	-1	0	0	BME_RS16615	superoxide dismutase
BME_RS16580	-1	0	0	BMEI1524	hypothetical protein
BME_RS16570	-1	0	0		hypothetical protein
BME_RS16560	0	0	1	BMEI1479	hypothetical protein
BME_RS16505	1	0	0	BME_RS16505	IS5/IS1182 family transposase
BME_RS16475	1	0	0	BME_RS16475	hypothetical protein
BME_RS16470	1	0	0		hypothetical protein
BME_RS16445	-1	0	0	BMEI1273	hypothetical protein
BME_RS16430	1	0	-1		hypothetical protein
BME_RS16420	0	0	1	#N/A	#N/A
BME_RS16415	0	0	1	BMEI1233	L-lactate permease
BME_RS16390	-1	0	0		hypothetical protein
BME_RS16360	1	0	0	BME_RS16360	IS5/IS1182 family transposase
BME_RS16355	1	0	0		hypothetical protein
BME_RS16350	1	0	0	BME_RS16350	hypothetical protein
BME_RS16345	1	0	0		hypothetical protein
BME_RS16335	0	1	1		endonuclease
BME_RS16315	1	0	0	BME_RS16315	IS5/IS1182 family transposase
BME_RS16310	1	0	0	BMEI1031	hypothetical protein
BME_RS16275	-1	0	0		hypothetical protein
BME_RS16260	0	-1	0		hypothetical protein
BME_RS16255	1	0	0		hypothetical protein
BME_RS16250	1	0	0	BME_RS16250	UDP-glucose 4-epimerase
BME_RS16235	1	0	0	BMEI0905	hypothetical protein
BME_RS16190	1	0	0	BMEI0879	hypothetical protein
BME_RS16175	0	0	-1		hypothetical protein
BME_RS16165	0	0	-1		hypothetical protein
BME_RS16155	-1	0	0	BME_RS16155	cobalamin biosynthesis protein CbiG
BME_RS16140	1	0	0	BMEI0669	hypothetical protein
BME_RS16130	0	0	1	BMEI0662	hypothetical protein
BME_RS16125	-1	0	0		hypothetical protein
BME_RS16120	-1	0	0	BMEI0652	hypothetical protein
BME_RS16115	1	0	0	BME_RS16115	cobalt ABC transporter ATP-binding protein
BME_RS16105	-1	0	0		hypothetical protein
BME_RS16090	-1	0	0	BMEI0570	hypothetical protein
BME_RS16085	1	0	0	BMEI0555	hypothetical protein
BME_RS16080	1	0	0		hypothetical protein
BME_RS16035	1	-1	-1	BME_RS16035	hypothetical protein
BME_RS16025	-1	0	0		hypothetical protein
BME_RS15995	1	0	0	BMEI0432	hypothetical protein
BME_RS15960	0	-1	0		hypothetical protein
BME_RS15955	0	-1	0		hypothetical protein
BME_RS15940	0	-1	0		hypothetical protein
BME_RS15930	1	0	0		NAD(P)-dependent oxidoreductase
BME_RS15925	-1	0	1	BMEI0298	hypothetical protein
BME_RS15885	0	1	0	BMEI0255	hypothetical protein
BME_RS15880	1	0	0	BMEI0224	hypothetical protein
BME_RS15875	1	0	0		N-acetyltransferase
BME_RS15865	1	0	0		hypothetical protein
BME_RS15860	1	0	0	BMEI0163	hypothetical protein
BME_RS15855	1	0	0		hypothetical protein
BME_RS15850	1	0	0		hypothetical protein
BME_RS15845	1	0	0	BMEI0134	hypothetical protein
BME_RS15835	1	0	0	BMEI0098	hypothetical protein
BME_RS15780	-1	0	0	BMEII0780	hypothetical protein
BME_RS15775	1	0	0	BME_RS15775	histidine ammonia-lyase
BME_RS15770	1	0	0		hypothetical protein
BME_RS15760	-1	0	0	BMEI2013	DUF2852 domain-containing protein
BME_RS15745	1	0	0		hypothetical protein
BME_RS15740	1	0	0		hypothetical protein
BME_RS15725	1	0	0	BMEII1136	DUF1007 domain-containing protein
BME_RS15705	-1	0	0	BMEII1132	chain-length determining protein
BME_RS15670	1	0	0	BMEII1125	gfo/Idh/MocA family oxidoreductase
BME_RS15665	1	0	0	BMEII1124	phosphogluconate dehydrogenase (NADP(+)-dependent, decarboxylating)
BME_RS15660	1	0	0	BMEII1123	polyamine ABC transporter ATP-binding protein
BME_RS15650	0	-1	0	BMEII1121	acriflavin resistance protein
BME_RS15640	1	0	0	BMEII1119	MFS transporter
BME_RS15635	1	0	0	BMEII1118	HlyD family secretion protein
BME_RS15630	1	0	0	BMEII1117	TetR/AcrR family transcriptional regulator
BME_RS15625	1	0	-1	BMEII1116	HTH-type quorum sensing-dependent transcriptional regulator VjbR
BME_RS15620	1	0	0	BME_RS15620	hypothetical protein
BME_RS15615	1	0	0	BMEII1114	flagellar biosynthesis protein FlhB
BME_RS15575	0	1	0	BME_RS15575	flagellar basal-body rod protein FlgF
BME_RS15570	0	1	0	BMEII1105	flagellum-specific ATP synthase FliI
BME_RS15535	0	-1	0	BMEII1098	AraC family transcriptional regulator
BME_RS15530	0	-1	0	BMEII1097	transcriptional regulator
BME_RS15525	-1	-1	0	BMEII1096	MFS transporter
BME_RS15520	-1	-1	-1	BMEII1095	aldolase
BME_RS15515	-1	-1	-1	BMEII1094	hypothetical protein
BME_RS15510	-1	0	0	BMEII1093	DeoR/GlpR transcriptional regulator
BME_RS15505	-1	0	0	BMEII1092	hydroxypyruvate isomerase
BME_RS15500	-1	0	0	BMEII1091	four-carbon acid sugar kinase family protein
BME_RS15495	-1	0	0	BMEII1090	NAD(P)-dependent oxidoreductase
BME_RS15460	0	-1	0	BMEII1083	hypothetical protein
BME_RS15455	0	-1	0	BMEII1082	flagellar basal body L-ring protein FlgH
BME_RS15450	0	-1	0		flagellar basal body protein FliL
BME_RS15385	-1	0	0	BMEII1067	DUF465 domain-containing protein
BME_RS15370	0	0	1	BMEII1065	LysR family transcriptional regulator
BME_RS15365	0	1	1	BMEII1064	FAD-binding oxidoreductase
BME_RS15360	0	1	1	BMEII1063	hypothetical protein
BME_RS15355	0	0	1	BMEII1062	FAD-binding protein
BME_RS15350	1	0	1	BMEII1061	glycolate oxidase iron-sulfur subunit
BME_RS15345	0	0	1	BMEII1060	aldo/keto reductase
BME_RS15340	-1	0	0	BMEII1059	L,D-transpeptidase
BME_RS15320	0	-1	0	BMEII1055	ATP phosphoribosyltransferase regulatory subunit
BME_RS15295	1	0	0	BMEII1051	class II fumarate hydratase
BME_RS15285	-1	0	0	BMEII1048	molecular chaperone GroEL
BME_RS15280	-1	0	0	BMEII1047	molecular chaperone GroES
BME_RS15260	0	1	0	BMEII1042	hypothetical protein
BME_RS15255	1	0	0	BMEII1041	cytochrome b
BME_RS15250	1	0	1		nucleoside deaminase
BME_RS15245	0	0	1	BMEII1039	RNA pseudouridylate synthase
BME_RS15235	0	1	0	BMEII1037	insulinase family protein
BME_RS15220	0	1	1	BMEII1034	potassium transporter TrkA
BME_RS15215	0	1	1	BMEII1033	TldD/PmbA family protein
BME_RS15210	0	-1	0	BMEII1032	3'(2'),5'-bisphosphate nucleotidase CysQ
BME_RS15205	0	-1	0	BMEII1031	DUF4170 domain-containing protein
BME_RS15200	0	-1	1	BMEII1030	DUF374 domain-containing protein
BME_RS15195	0	-1	0	BMEII1029	3-deoxy-D-manno-octulosonic acid transferase
BME_RS15190	0	-1	0	BMEII1028	tetraacyldisaccharide 4'-kinase
BME_RS15185	0	-1	0	BMEII1027	DUF2093 domain-containing protein
BME_RS15165	1	0	0	BMEII1022	IclR family transcriptional regulator
BME_RS15160	1	0	0	BMEII1021	enoyl-CoA hydratase
BME_RS15120	-1	0	-1	BMEII1013	hypothetical protein
BME_RS15115	-1	0	0	BMEII1012	DUF2271 domain-containing protein
BME_RS15110	-1	0	0	BMEII1011	sulfite reductase subunit alpha
BME_RS15105	-1	0	0	BMEII1010	FAD:protein FMN transferase
BME_RS15100	-1	0	0	BMEII1009	sensor domain-containing diguanylate cyclase
BME_RS15095	-1	0	0		hypothetical protein
BME_RS15075	-1	0	0	BMEII1005	oxidoreductase
BME_RS15045	-1	0	0	BMEII0999	cytochrome c
BME_RS15040	0	-1	0	BMEII0998	nitric-oxide reductase large subunit
BME_RS15035	0	0	1	BMEII0997	CbbQ/NirQ/NorQ/GpvN family protein
BME_RS15030	0	0	1	BMEII0996	protein norD
BME_RS15025	-1	0	0	BME_RS15025	hypothetical protein
BME_RS15000	1	0	0	BMEII0990	isoprenylcysteine carboxylmethyltransferase family protein
BME_RS14995	1	0	0	BMEII0989	lipase
BME_RS14990	-1	0	0	BMEII0988	nitrite reductase, copper-containing
BME_RS14985	-1	0	0	BMEII0987	formylglycine-generating enzyme family protein
BME_RS14895	0	-1	0	BMEII0968	hypothetical protein
BME_RS14870	-1	-1	0	BME_RS14870	ABC transporter substrate-binding protein
BME_RS14860	0	-1	0	BMEII0961	ABC transporter ATP-binding protein
BME_RS14855	-1	0	0	BMEII0960	U32 family peptidase
BME_RS14850	-1	0	0	BMEII0959	U32 family peptidase
BME_RS14845	-1	0	0	BMEII0958	SCP2 domain-containing protein
BME_RS14840	-1	0	0	BMEII0957	UbiD family decarboxylase
BME_RS14835	-1	0	1	BMEII0956	UbiX family flavin prenyltransferase
BME_RS14830	-1	0	1	BMEII0955	DUF2478 domain-containing protein
BME_RS14825	0	0	1	BMEII0954	peptidyl-prolyl cis-trans isomerase
BME_RS14820	0	0	1	BMEII0953	respiratory nitrate reductase subunit gamma
BME_RS14815	0	0	1	BMEII0952	nitrate reductase molybdenum cofactor assembly chaperone
BME_RS14800	-1	0	0	BME_RS14800	MFS transporter
BME_RS14795	-1	-1	0	BMEII0947	transcriptional regulator
BME_RS14790	0	-1	0	BMEII0946	LacI family transcriptional regulator
BME_RS14785	-1	0	0	BMEII0945	ABC transporter substrate-binding protein
BME_RS14765	-1	0	0	BMEII0939	trehalose utilization protein ThuA
BME_RS14745	-1	-1	0	BMEII0932	glutaredoxin-like protein NrdH
BME_RS14740	-1	0	0	BMEII0931	class Ib ribonucleoside-diphosphate reductase assembly flavoprotein NrdI
BME_RS14735	-1	0	1	BMEII0930	class 1b ribonucleoside-diphosphate reductase subunit alpha
BME_RS14730	-1	0	1	BMEII0929	class 1b ribonucleoside-diphosphate reductase subunit beta
BME_RS14725	-1	0	1	BMEII0927	septum site-determining protein MinC
BME_RS14720	-1	0	0	BMEII0926	septum site-determining protein MinD
BME_RS14715	-1	0	0	BMEII0925	cell division topological specificity factor
BME_RS14705	1	-1	0	BME_RS14705	NA
BME_RS14700	-1	-1	-1		DUF3597 domain-containing protein
BME_RS14640	-1	0	0	BME_RS14640	glutamate decarboxylase
BME_RS14635	0	-1	0	BMEII0909	amino acid permease
BME_RS14630	-1	0	0	BME_RS14630	glutaminase
BME_RS14625	-1	0	0		acid stress chaperone HdeA
BME_RS14615	1	0	0	BMEII0904	EAL domain-containing protein
BME_RS14555	0	1	0	BME_RS14555	disulfide bond formation protein DsbB
BME_RS14545	0	1	0	BME_RS14545	MFS transporter
BME_RS14525	1	-1	-1	BMEII0885	hypothetical protein
BME_RS14520	1	-1	-1	BMEII0884	cupredoxin domain-containing protein
BME_RS14515	1	0	0	BMEII0883	iron permease FTR1
BME_RS14510	1	0	0	BMEII0882	4Fe-4S binding domain-containing protein
BME_RS14505	-1	0	0	BMEII0881	phosphoketolase
BME_RS14500	-1	0	0	BMEII0880	acetate/propionate family kinase
BME_RS14490	0	-1	0	BMEII0879	cytochrome P450
BME_RS14425	-1	0	0	BMEII0866	gfo/Idh/MocA family oxidoreductase
BME_RS14420	0	0	1	BMEII0865	gfo/Idh/MocA family oxidoreductase
BME_RS14415	0	0	1	BMEII0864	ABC transporter ATP-binding protein
BME_RS14410	0	0	1	BMEII0863	ABC transporter ATP-binding protein
BME_RS14405	0	0	1	BMEII0862	dihydrodipicolinate synthase family protein
BME_RS14400	0	0	1	BMEII0861	ABC transporter permease
BME_RS14395	0	0	1	BMEII0860	peptide permease BMEII0860
BME_RS14385	-1	0	0	BMEII0858	FadR family transcriptional regulator
BME_RS14380	-1	0	0	BMEII0857	putative N-acetylmannosamine-6-phosphate 2-epimerase
BME_RS14375	-1	0	0	BMEII0856	N-acetylneuraminate epimerase
BME_RS14335	1	0	0	BMEII0847	glycosyltransferase WbuB
BME_RS14330	0	-1	0	BMEII0846	glycoside hydrolase
BME_RS14325	0	-1	-1	BMEII0845	glycoside hydrolase
BME_RS14320	-1	-1	-1	BMEII0844	hypothetical protein
BME_RS14315	0	-1	-1	BMEII0843	putative colanic acid biosynthesis acetyltransferase
BME_RS14300	0	-1	0	BMEII0840	glycosyltransferase family 2 protein
BME_RS14260	0	1	1	BMEII0832	NAD-dependent epimerase/dehydratase
BME_RS14255	0	1	1	BMEII0831	DUF4910 domain-containing protein
BME_RS14250	0	1	1	#N/A	#N/A
BME_RS14230	-1	0	0	BMEII0825	nitrate reductase
BME_RS14215	-1	0	0	BME_RS14215	hypothetical protein
BME_RS14195	0	1	0	BMEII0817	acetyl-CoA C-acyltransferase
BME_RS14190	0	1	0	BMEII0816	3-hydroxyacyl-CoA dehydrogenase
BME_RS14125	-1	0	0	BMEII0803	hemolysin secretion protein D
BME_RS14120	-1	0	0	BMEII0802	ABC transporter ATP-binding protein
BME_RS14115	-1	0	0	BMEII0801	ABC transporter permease
BME_RS14110	0	0	1	BMEII0800	cupin domain-containing protein
BME_RS14105	0	0	1	BMEII0799	ABC transporter permease
BME_RS14100	1	0	0	BMEII0798	ABC transporter ATP-binding protein
BME_RS14095	1	0	1	BMEII0797	ABC transporter substrate-binding protein
BME_RS14090	1	0	0		hypothetical protein
BME_RS14085	1	0	1		MarR family transcriptional regulator
BME_RS14080	1	0	1	BME_RS14080	MFS transporter
BME_RS14050	-1	0	0	BMEII0787	DUF488 domain-containing protein
BME_RS14045	0	0	1	BMEII0786	NAD(P)/FAD-dependent oxidoreductase
BME_RS14040	0	1	1	BMEII0785	MarR family transcriptional regulator
BME_RS14000	-1	0	0	BMEII0779	ketoacyl-ACP synthase III
BME_RS13995	-1	0	0	BMEII0778	adenosylmethionine--8-amino-7-oxononanoate transaminase
BME_RS13990	-1	0	0	BMEII0777	ATP-dependent dethiobiotin synthetase BioD
BME_RS13985	-1	0	0	BMEII0776	8-amino-7-oxononanoate synthase
BME_RS13980	-1	0	0	BMEII0775	biotin synthase BioB
BME_RS13950	0	-1	0	BMEII0769	Na+/H+ antiporter subunit C
BME_RS13915	0	0	1	BMEII0761	thiol reductant ABC exporter subunit CydC
BME_RS13905	0	-1	0	BME_RS13905	cytochrome d ubiquinol oxidase subunit II
BME_RS13900	0	-1	0	BMEII0758	cytochrome bd-I oxidase subunit CydX
BME_RS13895	1	0	0	BMEII0757	GntR family transcriptional regulator
BME_RS13890	1	0	0	BMEII0756	N-acetylglucosamine kinase
BME_RS13855	1	-1	-1	BMEII0749	hypothetical protein
BME_RS13850	0	0	1	BMEII0748	3-methyl-2-oxobutanoate dehydrogenase (2-methylpropanoyl-transferring) subunit alpha
BME_RS13845	0	1	1	BMEII0747	alpha-ketoacid dehydrogenase subunit beta
BME_RS13840	0	1	1	BMEII0746	2-oxo acid dehydrogenase subunit E2
BME_RS13830	1	0	0	BMEII0743	SURF1 family protein
BME_RS13825	-1	0	0		DNA translocase FtsK
BME_RS13795	0	0	1	BMEII0736	ABC transporter
BME_RS13790	0	0	1	BMEII0735	peptide ABC transporter substrate-binding protein
BME_RS13775	1	0	0	BMEII0731	dTDP-glucose 4,6-dehydratase
BME_RS13765	0	1	0	BME_RS13765	N-acetylglucosaminyltransferase
BME_RS13760	0	1	0	BMEII0727	UDP-glucose/GDP-mannose dehydrogenase family protein
BME_RS13740	-1	0	0	BMEII0722	hypothetical protein
BME_RS13715	1	0	0	BMEII0715	YecA family protein
BME_RS13700	0	-1	0	BMEII0712	IS66 family insertion sequence hypothetical protein
BME_RS13690	1	0	0	BME_RS13690	IS5/IS1182 family transposase
BME_RS13675	1	0	0	BME_RS13675	NA
BME_RS13670	1	0	0	BMEII0708	YbaK/EbsC family protein
BME_RS13665	1	0	0	BMEII0707	transcriptional regulator
BME_RS13660	1	0	0	BMEII0706	antibiotic biosynthesis monooxygenase
BME_RS13650	-1	0	0	BMEII0704	bacterioferritin
BME_RS13535	1	0	0	BME_RS13535	NA
BME_RS13530	-1	0	0		BA14K family protein
BME_RS13500	0	1	0	BMEII0675	Asp-tRNA(Asn)/Glu-tRNA(Gln) amidotransferase GatCAB subunit A
BME_RS13495	0	1	1	BMEII0674	Asp-tRNA(Asn)/Glu-tRNA(Gln) amidotransferase GatCAB subunit C
BME_RS13490	-1	0	0	BMEII0673	metal-dependent hydrolase
BME_RS13390	1	0	0	BME_RS13390	NA
BME_RS13380	0	-1	-1	BMEII0653	endonuclease V
BME_RS13375	0	-1	-1	BMEII0652	hypothetical protein
BME_RS13370	0	-1	-1		hypothetical protein
BME_RS13365	1	-1	0		hypothetical protein
BME_RS13360	1	-1	-1	BMEII0650	DNA polymerase III subunit epsilon
BME_RS13355	1	0	0	BME_RS13355	NA
BME_RS13320	-1	0	0	BMEII0642	IclR family transcriptional regulator
BME_RS13315	-1	-1	0	BMEII0641	AraC family transcriptional regulator
BME_RS13310	1	0	0	BME_RS13310	4-hydroxybenzoate 3-monooxygenase
BME_RS13285	1	-1	0	BMEII0635	protocatechuate 3,4-dioxygenase subunit alpha
BME_RS13265	0	-1	0	BME_RS13265	branched-chain amino acid ABC transporter permease
BME_RS13260	0	-1	0	BMEII0629	ABC transporter ATP-binding protein
BME_RS13255	0	-1	0	BMEII0628	ABC transporter ATP-binding protein
BME_RS13235	0	1	0	BMEII0624	glycerol-3-phosphate transporter permease
BME_RS13200	-1	0	0		DUF1127 domain-containing protein
BME_RS13190	1	0	0	BME_RS13190	branched chain amino acid aminotransferase
BME_RS13185	1	0	0	BMEII0611	sulfite exporter TauE/SafE family protein
BME_RS13175	0	-1	-1		DUF3775 domain-containing protein
BME_RS13170	0	-1	0	BME_RS13170	aldehyde dehydrogenase family protein
BME_RS13165	1	-1	0	BMEII0607	iron ABC transporter substrate-binding protein
BME_RS13160	1	0	0	BMEII0606	iron ABC transporter permease
BME_RS13155	1	0	-1	BMEII0605	enterobactin ABC transporter permease
BME_RS13150	1	0	0	BMEII0604	iron ABC transporter ATP-binding protein
BME_RS13145	1	0	0	BMEII0603	transcriptional regulator
BME_RS13140	1	0	0	BMEII0602	5-oxoprolinase
BME_RS13135	-1	0	0	BMEII0601	amino acid ABC transporter substrate-binding protein
BME_RS13130	-1	0	0	BMEII0600	amino acid ABC transporter permease
BME_RS13125	-1	0	0	BMEII0599	amino acid ABC transporter ATP-binding protein
BME_RS13120	0	0	1	BMEII0598	Ppx/GppA family phosphatase
BME_RS13110	1	1	0	BMEII0596	MFS transporter
BME_RS13090	-1	0	0	BMEII0591	sugar ABC transporter permease
BME_RS13085	-1	0	-1	BMEII0590	sugar-binding periplasmic protein
BME_RS13080	1	0	0	BMEII0589	6,7-dimethyl-8-ribityllumazine synthase 2
BME_RS13075	1	0	0	BMEII0588	sulfurtransferase FdhD
BME_RS13065	1	0	0	BMEII0586	hypothetical protein
BME_RS13055	-1	0	0	BMEII0584	iron ABC transporter substrate-binding protein
BME_RS13050	-1	0	0	BMEII0583	ABC transporter ATP-binding protein
BME_RS13045	0	-1	0	BMEII0582	FAD-binding oxidoreductase
BME_RS13040	0	-1	-1		FAD-binding oxidoreductase
BME_RS13035	-1	-1	-1	BMEII0581	superoxide dismutase [Cu-Zn]
BME_RS13025	0	-1	0		hypothetical protein
BME_RS13000	1	0	0	BMEII0575	DUF1612 domain-containing protein
BME_RS12965	0	1	0	BMEII0568	inositol monophosphatase
BME_RS12955	0	-1	0	BME_RS12955	iron ABC transporter permease
BME_RS12950	0	-1	0	BMEII0565	iron ABC transporter substrate-binding protein
BME_RS12945	0	-1	1	BMEII0564	trifunctional transcriptional regulator/proline dehydrogenase/L-glutamate gamma-semialdehyde dehydrogenase
BME_RS12940	1	-1	1	BMEII0563	Lrp/AsnC family transcriptional regulator
BME_RS12935	-1	0	1	BMEII0561	glycine dehydrogenase
BME_RS12930	0	0	1	BMEII0560	glycine cleavage system protein H
BME_RS12925	0	0	1	BMEII0559	glycine cleavage system aminomethyltransferase T
BME_RS12915	-1	0	0	BME_RS12915	FAD-dependent oxidoreductase
BME_RS12890	-1	0	0	BMEII0552	lectin-like protein BA14k
BME_RS12800	0	-1	0	BMEII0535	ABC transporter substrate-binding protein
BME_RS12795	1	0	0	BMEII0533	HlyD family secretion protein
BME_RS12790	1	0	0	BMEII0532	DUF1656 domain-containing protein
BME_RS12785	1	0	0	BMEII0531	FUSC family protein
BME_RS12780	1	0	0	BMEII0530	MarR family transcriptional regulator
BME_RS12770	0	0	1	BMEII0528	glutamate--cysteine ligase
BME_RS12765	0	0	1	BMEII0527	exodeoxyribonuclease VII large subunit
BME_RS12760	0	0	1	BMEII0526	LysR family transcriptional regulator
BME_RS12755	1	0	1		DUF1127 domain-containing protein
BME_RS12750	0	0	1		hypothetical protein
BME_RS12715	1	-1	-1	BMEII0517	branched-chain amino acid ABC transporter permease
BME_RS12710	1	0	-1	BMEII0516	AzlD family protein
BME_RS12700	1	0	0	BMEII0514	3-oxoacyl-ACP reductase
BME_RS12685	1	0	0	BMEII0511	phosphogluconate dehydratase
BME_RS12640	-1	0	0	BMEII0502	carbonic anhydrase
BME_RS12630	0	0	1	BMEII0500	lysine--tRNA ligase
BME_RS12625	0	-1	1	BMEII0499	hypothetical protein
BME_RS12620	0	-1	1	BMEII0498	helix-turn-helix transcriptional regulator
BME_RS12605	0	-1	0	BMEII0495	acyl-CoA dehydrogenase
BME_RS12580	0	-1	0	BMEII0491	nickel import ATP-binding protein NikE
BME_RS12530	-1	0	0	BMEII0479	ABC transporter substrate-binding protein
BME_RS12500	1	0	0	BMEII0473	AcrB/AcrD/AcrF family protein
BME_RS12495	1	-1	-1	BMEII0472	efflux RND transporter periplasmic adaptor subunit
BME_RS12470	-1	0	0		hypothetical protein
BME_RS12465	-1	0	1	BMEII0465	sulfite exporter TauE/SafE family protein
BME_RS12460	0	0	1	BMEII0464	TIGR02186 family protein
BME_RS12455	0	0	1	BMEII0463	metallophosphatase
BME_RS12450	0	0	1	BMEII0462	DNA ligase-associated DEXH box helicase
BME_RS12435	1	0	0	BMEII0460	nitronate monooxygenase
BME_RS12405	-1	0	0	BME_RS12405	hypothetical protein
BME_RS12395	-1	0	0	BMEII0452	hypothetical protein
BME_RS12390	-1	0	0	BMEII0451	SAM-dependent DNA methyltransferase
BME_RS12385	-1	0	0	BMEII0450	restriction endonuclease subunit S
BME_RS12380	-1	0	0	BME_RS12380	DEAD/DEAH box helicase
BME_RS12370	-1	0	0	BMEII0447	transporter
BME_RS12315	-1	0	0	BME_RS12315	D-ribose ABC transporter substrate-binding protein
BME_RS12305	-1	0	1	BMEII0432	sugar ABC transporter ATP-binding protein
BME_RS12300	-1	0	1		DUF2291 domain-containing protein
BME_RS12295	-1	1	1	BMEII0430	carbohydrate kinase
BME_RS12290	-1	0	0	BMEII0429	glycerol-3-phosphate dehydrogenase
BME_RS12285	-1	0	0	BMEII0428	aminotransferase
BME_RS12280	-1	0	0	BMEII0427	sugar-binding transcriptional regulator
BME_RS12270	-1	0	0	BMEII0425	triose-phosphate isomerase
BME_RS12265	-1	0	0	BMEII0424	ribose 5-phosphate isomerase B
BME_RS12240	-1	0	0	BMEII0419	translational GTPase TypA
BME_RS12235	-1	0	0	BMEII0418	magnesium transporter
BME_RS12230	-1	-1	0	BMEII0416	peptidase M3
BME_RS12225	0	-1	-1	BMEII0415	glyoxalase
BME_RS12220	0	-1	-1	BMEII0414	DUF1737 domain-containing protein
BME_RS12180	0	-1	0	BMEII0405	6-O-methylguanine DNA methyltransferase
BME_RS12170	-1	-1	0	BMEII0403	hypothetical protein
BME_RS12165	-1	0	0	BMEII0402	ATP-dependent protease
BME_RS12160	-1	0	0	BMEII0401	thioredoxin
BME_RS12150	1	0	0	BME_RS12150	NA
BME_RS12140	-1	0	0	BMEII0398	preprotein translocase subunit TatC
BME_RS12080	-1	0	0	BMEII0386	sugar isomerase domain-containing protein
BME_RS12075	-1	0	0	BMEII0385	N-acetylglucosamine-6-phosphate deacetylase
BME_RS12070	-1	1	1	BMEII0384	SIS domain-containing protein
BME_RS12065	-1	1	1	BMEII0383	GntR family transcriptional regulator
BME_RS12060	1	0	1	BMEII0382	AcrB/AcrD/AcrF family protein
BME_RS12055	1	0	0	BMEII0381	efflux RND transporter periplasmic adaptor subunit
BME_RS12050	1	0	0	BMEII0380	efflux RND transporter periplasmic adaptor subunit
BME_RS12045	1	0	0	BMEII0379	hypothetical protein
BME_RS12040	1	0	0	BMEII0378	oxidoreductase
BME_RS12035	1	0	0	BMEII0377	alpha-hydroxy-acid oxidizing protein
BME_RS12030	-1	0	0	BMEII0376	porin family protein
BME_RS12020	-1	0	0	BMEII0374	alanine racemase
BME_RS11995	1	0	0	BMEII0369	formimidoylglutamate deiminase
BME_RS11980	1	0	0	BMEII0366	N-formylglutamate deformylase
BME_RS11975	1	0	0	BMEII0365	urocanate hydratase
BME_RS11970	1	0	0	BMEII0364	hypothetical protein
BME_RS11960	1	0	0	BMEII0362	sugar ABC transporter permease
BME_RS11925	-1	0	0	BMEII0355	gfo/Idh/MocA family oxidoreductase
BME_RS11885	0	-1	0	BME_RS11885	hypothetical protein
BME_RS11880	0	-1	0	BMEII0346	Lrp/AsnC family transcriptional regulator
BME_RS11865	-1	0	0	BMEII0344	ABC transporter permease
BME_RS11825	0	-1	0	BMEII0336	ABC transporter permease
BME_RS11795	0	-1	-1	BMEII0328	MaoC family dehydratase
BME_RS11780	0	0	-1	BMEII0325	NAD synthetase
BME_RS11750	-1	-1	0	BMEII0317	GGDEF-domain containing protein
BME_RS11745	-1	-1	0	BMEII0316	KR domain-containing protein
BME_RS11710	-1	0	0	BMEII0308	GTP-binding protein
BME_RS11705	-1	0	0	BMEII0307	WD40 repeat domain-containing protein
BME_RS11695	0	0	-1	BMEII0305	mononuclear molybdenum enzyme YedY
BME_RS11690	1	0	0	BMEII0304	sulfoxide reductase heme-binding subunit YedZ
BME_RS11660	-1	0	0	BMEII0299	IclR family transcriptional regulator
BME_RS11635	1	0	0	BMEII0294	glutathione S-transferase
BME_RS11630	-1	0	0		DUF2778 domain-containing protein
BME_RS11625	0	0	1	BMEII0292	GGDEF domain-containing protein
BME_RS11620	0	1	1	BMEII0291	L-2-hydroxyglutarate oxidase
BME_RS11615	-1	1	1	BMEII0290	3'-5' exonuclease
BME_RS11610	0	1	1	BMEII0289	amidase
BME_RS11605	0	0	1	BMEII0288	ABC transporter ATP-binding protein
BME_RS11595	0	-1	0	BMEII0286	ABC transporter permease
BME_RS11590	0	-1	0	BMEII0285	ABC transporter permease
BME_RS11565	1	0	0	BMEII0280	MFS transporter
BME_RS11560	1	0	0	BME_RS11560	NA
BME_RS11550	-1	0	0	BMEII0278	RidA family protein
BME_RS11465	1	0	0		GIY-YIG nuclease family protein
BME_RS11455	1	0	0	BMEII0259	complex I NDUFA9 subunit family protein
BME_RS11440	0	0	1	BMEII0255	tRNA epoxyqueuosine(34) reductase QueG
BME_RS11435	0	0	1	BMEII0254	NAD(P)-dependent oxidoreductase
BME_RS11430	0	0	1	BMEII0253	penicillin-insensitive murein endopeptidase
BME_RS11425	0	0	1	BMEII0252	methylglyoxal synthase
BME_RS11420	0	0	1	BMEII0251	glucokinase
BME_RS11415	0	0	1	BMEII0250	ABC transporter ATP-binding protein
BME_RS11375	-1	0	0	BME_RS11375	coniferyl aldehyde dehydrogenase
BME_RS11360	-1	0	0	BMEII0238	hypothetical protein
BME_RS11315	1	0	0	BME_RS11315	NA
BME_RS11120	0	-1	0	BMEII0189	class II aldolase family protein
BME_RS11085	1	0	0	BME_RS11085	NA
BME_RS11075	0	-1	-1	BME_RS11075	NA
BME_RS11070	1	0	0	BME_RS11070	NA
BME_RS11060	0	-1	-1	BME_RS11060	NA
BME_RS11055	1	0	0	BMEII0181	ATPase
BME_RS11040	0	-1	0	BMEII0178	zinc ABC transporter substrate-binding protein
BME_RS11035	0	-1	0	BMEII0177	zinc import ATP-binding protein ZnuC
BME_RS11030	0	-1	0	BMEII0176	membrane protein
BME_RS11025	-1	0	0	BMEII0175	transcriptional repressor
BME_RS10990	0	1	1	BMEII0167	flagellar biosynthesis protein FlhA
BME_RS10970	-1	0	0	BMEII0163	flagellum biosynthesis repressor protein FlbT
BME_RS10965	-1	0	0	BMEII0162	flagellar biosynthesis regulator FlaF
BME_RS10910	-1	0	0	BMEII0150	flagellin
BME_RS10890	-1	0	0	BMEII0146	D-xylose ABC transporter substrate-binding protein
BME_RS10775	0	1	0	BMEII0121	branched-chain amino acid ABC transporter permease
BME_RS10770	0	1	0	BME_RS10770	branched-chain amino acid ABC transporter ATP-binding protein
BME_RS10740	0	0	1	BMEII0114	carbohydrate ABC transporter permease
BME_RS10735	0	0	1	BMEII0113	sugar ABC transporter permease
BME_RS10730	0	0	1	BMEII0112	ABC transporter ATP-binding protein
BME_RS10725	0	0	1	BMEII0111	metallophosphoesterase
BME_RS10720	-1	0	0	BMEII0110	sulfatase
BME_RS10715	-1	0	0	BMEII0109	bicyclomycin resistance protein
BME_RS10660	-1	0	0	BMEII0097	heavy metal translocating P-type ATPase
BME_RS10655	-1	0	0	BMEII0096	oxygen-independent coproporphyrinogen III oxidase
BME_RS10650	0	-1	0		hypothetical protein
BME_RS10625	0	0	1	BMEII0089	ribokinase
BME_RS10620	0	0	1	BMEII0088	nucleoside hydrolase
BME_RS10615	0	0	1	BMEII0087	ABC transporter permease
BME_RS10610	0	0	1	BMEII0086	ABC transporter permease
BME_RS10605	0	-1	1	BMEII0085	ABC transporter ATP-binding protein
BME_RS10600	0	-1	1	BMEII0084	BMP family ABC transporter substrate-binding protein
BME_RS10595	0	0	1	BMEII0083	BMP family ABC transporter substrate-binding protein
BME_RS10590	0	0	1	BMEII0082	DUF922 domain-containing protein
BME_RS10585	1	1	1	BMEII0081	4'-phosphopantetheinyl transferase
BME_RS10580	1	1	1	BMEII0080	2,3-dihydro-2,3-dihydroxybenzoate dehydrogenase
BME_RS10575	0	1	1	BMEII0079	isochorismatase
BME_RS10570	0	1	1	BMEII0078	2,3-dihydroxybenzoate-AMP ligase
BME_RS10560	0	1	0	BMEII0076	hypothetical protein
BME_RS10555	1	0	0	BMEII0075	molybdopterin oxidoreductase
BME_RS10550	1	0	0		cytochrome b/b6 domain-containing protein
BME_RS10545	1	0	0	BMEII0073	pentapeptide MXKDX repeat protein
BME_RS10480	0	0	1	BMEII0061	MFS transporter
BME_RS10475	0	0	1	BMEII0060	pyruvate dehydrogenase complex dihydrolipoamide acetyltransferase
BME_RS10465	1	0	0	BMEII0058	hypothetical protein
BME_RS10460	1	0	0	BMEII0056	magnesium-translocating P-type ATPase
BME_RS10425	-1	0	0	BMEII0050	response regulator
BME_RS10405	1	0	0		hypothetical protein
BME_RS10400	-1	0	0	BMEII0042	heat-shock protein IbpA
BME_RS10390	1	0	0	BMEII0040	glutamate synthase large subunit
BME_RS10385	1	0	0	BMEII0039	glutamate synthase subunit beta
BME_RS10330	1	0	0	BMEII0028	type IV secretion system protein VirB4
BME_RS10325	1	0	0	BMEII0027	type IV secretion system protein virB3
BME_RS10315	1	0	0	BMEII0025	type IV secretion system protein virB1
BME_RS10310	-1	0	0	BMEII0024	lytic murein transglycosylase
BME_RS10300	-1	0	0		hypothetical protein
BME_RS10295	0	1	0	BMEII0021	KpsF/GutQ family sugar-phosphate isomerase
BME_RS10290	0	1	0	BMEII0020	NfeD family protein
BME_RS10255	0	1	1	BMEII0012	oligoendopeptidase F
BME_RS10250	0	1	1	BMEII0011	sigma-54-dependent Fis family transcriptional regulator
BME_RS10235	1	0	0	BMEII0008	DUF3380 domain-containing protein
BME_RS10225	1	0	0	BMEII0005	molybdate ABC transporter substrate-binding protein
BME_RS10220	1	0	0	BMEII0004	molybdate ABC transporter permease subunit
BME_RS10195	0	-1	0	BMEI2060	phosphoenolpyruvate synthetase regulatory protein
BME_RS10190	0	-1	0	BMEI2059	septum formation inhibitor Maf
BME_RS10170	0	-1	0	BMEI2055	protein-export protein SecB
BME_RS10160	-1	0	0	BMEI2053	calcium-binding protein
BME_RS10140	0	-1	0	BMEI2049	DUF1402 domain-containing protein
BME_RS10135	-1	0	0	BMEI2048	HslU--HslV peptidase ATPase subunit
BME_RS10130	-1	0	0	BMEI2047	HslU--HslV peptidase proteolytic subunit
BME_RS10075	0	-1	0	BMEI2036	DNA-binding response regulator
BME_RS10055	1	0	0	BMEI2031	HPr family phosphocarrier protein
BME_RS10030	0	1	1	BMEI2024	double-strand break repair protein AddB
BME_RS10025	0	1	1	BMEI2023	double-strand break repair helicase AddA
BME_RS10005	0	-1	0	BMEI2019	tryptophan synthase subunit alpha
BME_RS09995	0	0	1	BMEI2018	tryptophan synthase subunit beta
BME_RS09975	-1	0	0	BMEI2014	DUF2852 domain-containing protein
BME_RS09920	0	1	0	BMEI2004	phenylalanine--tRNA ligase subunit beta
BME_RS09910	-1	0	0	BMEI2002	molecular chaperone DnaK
BME_RS09905	-1	0	0		hypothetical protein
BME_RS09900	-1	0	0	BMEI2001	molecular chaperone DnaJ
BME_RS09895	0	0	1	BMEI2000	methyltransferase domain-containing protein
BME_RS09890	0	0	1	BMEI1999	orotidine-5'-phosphate decarboxylase
BME_RS09885	-1	0	1	BMEI1998	DUF1330 domain-containing protein
BME_RS09880	0	0	1	BMEI1997	SMP-30/gluconolactonase/LRE family protein
BME_RS09840	0	0	1	BMEI1987	phosphate ABC transporter, permease protein PstA
BME_RS09835	0	0	1	BMEI1986	phosphate ABC transporter ATP-binding protein
BME_RS09830	0	0	1	BMEI1985	phosphate transport system regulatory protein PhoU
BME_RS09815	0	-1	-1	BMEI1982	hypothetical protein
BME_RS09810	0	-1	-1	BMEI1981	aminopeptidase
BME_RS09805	0	-1	-1	BMEI1980	DNA starvation/stationary phase protection protein Dps
BME_RS09800	0	-1	-1	BMEI1979	tRNA (adenosine(37)-N6)-threonylcarbamoyltransferase complex dimerization subunit type 1 TsaB
BME_RS09795	0	-1	-1	BMEI1978	ribosomal-protein-alanine N-acetyltransferase
BME_RS09770	0	1	0	BMEI1973	HlyC/CorC family transporter
BME_RS09720	-1	1	0	BMEI1963	tRNA pseudouridine(55) synthase TruB
BME_RS09685	0	-1	0	BMEI1956	beta-hydroxydecanoyl-ACP dehydratase
BME_RS09680	0	-1	0	BMEI1955	transcriptional repressor
BME_RS09675	-1	0	0	BMEI1954	MetQ/NlpA family ABC transporter substrate-binding protein
BME_RS09670	-1	0	0	BMEI1953	hypothetical protein
BME_RS09665	1	0	0	BMEI1952	D-glycerate dehydrogenase
BME_RS09660	1	-1	0	BMEI1951	alpha/beta hydrolase
BME_RS09655	1	-1	0	BMEI1950	peptidase P60
BME_RS09650	1	0	0	BMEI1949	MarR family transcriptional regulator
BME_RS09645	1	0	1	BMEI1948	leucyl aminopeptidase
BME_RS09640	0	0	1		pilus biosynthesis protein
BME_RS09635	0	0	1	BMEI1946	formamidopyrimidine-DNA glycosylase
BME_RS09630	0	0	1	BMEI1945	enoyl-CoA hydratase
BME_RS09565	-1	0	0	BMEI1932	hypothetical protein
BME_RS09555	-1	0	0	BMEI1930	branched chain amino acid ABC transporter substrate-binding protein
BME_RS09540	0	0	1	BMEI1926	hydroxymethylglutaryl-CoA lyase
BME_RS09535	0	-1	1	BMEI1925	acetyl/propionyl/methylcrotonyl-CoA carboxylase subunit alpha
BME_RS09505	1	0	0	BME_RS09505	NA
BME_RS09490	0	0	1	BMEI1916	cytidylate kinase
BME_RS09460	-1	0	0	BMEI1909	YbaB/EbfC family nucleoid-associated protein
BME_RS09455	-1	0	0	BMEI1908	DNA polymerase III subunit gamma/tau
BME_RS09420	1	0	0	BMEI1901	ubiquinol oxidase subunit II
BME_RS09415	1	0	0	BMEI1900	cytochrome o ubiquinol oxidase subunit I
BME_RS09410	1	0	0	BMEI1899	cytochrome o ubiquinol oxidase subunit III
BME_RS09405	1	1	1	BMEI1898	cytochrome o ubiquinol oxidase subunit IV
BME_RS09400	0	1	1		SH3 domain-containing protein
BME_RS09375	1	0	0	BMEI1892	hypothetical protein
BME_RS09370	1	0	0	BMEI1890	DUF1775 domain-containing protein
BME_RS09365	0	0	-1	BMEI1889	hypothetical protein
BME_RS09300	0	0	1	BMEI1876	error-prone DNA polymerase
BME_RS09295	0	0	1	BMEI1875	DNA polymerase Y family protein
BME_RS09290	0	0	1	BMEI1874	hypothetical protein
BME_RS09210	-1	0	0	BME_RS09210	ABC transporter
BME_RS09205	-1	0	0	BME_RS09205	glycosyl transferase family 1
BME_RS09200	-1	0	0	BMEI1859	BAX inhibitor (BI)-1/YccA family protein
BME_RS09195	1	0	0	BMEI1858	N-acetyltransferase
BME_RS09190	1	0	0	BMEI1857	DUF2794 domain-containing protein
BME_RS09185	1	0	0	BMEI1856	DUF1223 domain-containing protein
BME_RS09180	0	0	-1	BMEI1855	aconitate hydratase AcnA
BME_RS09145	-1	-1	0	BMEI1847	hypothetical protein
BME_RS09140	0	-1	-1	BMEI1846	response regulator
BME_RS09135	0	-1	-1	BMEI1845	AsnC family transcriptional regulator
BME_RS09120	0	0	-1	BMEI1842	YdcF family protein
BME_RS09115	-1	-1	0	BMEI1841	sulfate ABC transporter substrate-binding protein
BME_RS09110	0	-1	0	BMEI1840	sulfate ABC transporter permease subunit CysT
BME_RS09105	0	-1	0	BMEI1839	sulfate ABC transporter permease subunit CysW
BME_RS09095	1	1	1	BMEI1837	DUF3131 domain-containing protein
BME_RS09085	0	0	-1	BMEI1835	PhzF family phenazine biosynthesis protein
BME_RS09080	0	0	-1	BMEI1834	class I SAM-dependent methyltransferase
BME_RS09060	-1	0	0	BMEI1830	porin family protein
BME_RS09055	-1	0	0	BMEI1829	porin family protein
BME_RS09030	-1	0	0	BMEI1823	DNA topoisomerase (ATP-hydrolyzing) subunit B
BME_RS09025	-1	0	0	BMEI1822	S-formylglutathione hydrolase
BME_RS09010	-1	0	0	BMEI1819	S-(hydroxymethyl)glutathione dehydrogenase/class III alcohol dehydrogenase
BME_RS09000	0	0	1	BMEI1818	ATP-dependent helicase HrpB
BME_RS08995	0	1	1		hypothetical protein
BME_RS08990	0	0	1	BMEI1816	sensor histidine kinase
BME_RS08980	1	0	0	BMEI1814	IS5/IS1182 family transposase
BME_RS08945	0	-1	0	BMEI1805	murein biosynthesis integral membrane protein MurJ
BME_RS08940	0	-1	0	BMEI1804	bifunctional uridylyltransferase/uridylyl-removing protein
BME_RS08925	0	0	1	BMEI1801	DNA mismatch repair protein MutS
BME_RS08900	1	0	0	BMEI1795	DUF1049 domain-containing protein
BME_RS08870	0	-1	0	BMEI1789	RNA polymerase sigma-54 factor
BME_RS08865	0	-1	-1	BMEI1787	ribosomal subunit interface protein
BME_RS08860	0	-1	0	BMEI1786	PTS IIA-like nitrogen-regulatory protein PtsN
BME_RS08855	-1	-1	0	BMEI1785	DUF1150 domain-containing protein
BME_RS08850	-1	-1	0	BMEI1784	heat-shock protein Hsp20
BME_RS08845	1	0	0	BMEI1783	DUF2244 domain-containing protein
BME_RS08835	-1	0	0	BMEI1781	cysteine biosynthesis protein
BME_RS08830	0	-1	0	BMEI1779	adenosine kinase
BME_RS08825	-1	-1	0	BMEI1778	trimeric intracellular cation channel family protein
BME_RS08820	-1	0	0		nucleotide exchange factor GrpE
BME_RS08815	0	1	1	BMEI1776	HrcA family transcriptional regulator
BME_RS08810	0	1	1	BMEI1775	ribonuclease PH
BME_RS08795	0	-1	1	BMEI1772	non-canonical purine NTP pyrophosphatase
BME_RS08790	0	0	1	BMEI1771	radical SAM protein
BME_RS08785	0	0	1	BMEI1770	16S rRNA (cytidine(1402)-2'-O)-methyltransferase
BME_RS08780	0	0	1	BMEI1769	YraN family protein
BME_RS08775	-1	0	1	BMEI1768	uroporphyrinogen-III C-methyltransferase
BME_RS08770	-1	0	1	BMEI1767	DUF2849 domain-containing protein
BME_RS08765	-1	-1	1	BME_RS08765	sulfite reductase
BME_RS08760	-1	-1	0	BMEI1765	phosphoadenylyl-sulfate reductase
BME_RS08755	-1	0	0	BMEI1764	DUF934 domain-containing protein
BME_RS08730	-1	1	1	BMEI1759	methionine synthase
BME_RS08705	0	1	0	BMEI1753	3'(2'),5'-bisphosphate nucleotidase
BME_RS08700	0	1	0	BME_RS08700	NA
BME_RS08695	0	1	0	BMEI1752	Crp/Fnr family transcriptional regulator
BME_RS08670	1	-1	-1	BMEI1747	aldehyde dehydrogenase family protein
BME_RS08665	-1	-1	-1	BMEI1746	zinc-dependent alcohol dehydrogenase
BME_RS08660	-1	-1	-1	BMEI1745	DUF779 domain-containing protein
BME_RS08650	-1	0	0	BME_RS08650	multidrug ABC transporter ATP-binding protein
BME_RS08605	0	1	0	BMEI1732	bifunctional hydroxymethylpyrimidine kinase/phosphomethylpyrimidine kinase
BME_RS08600	-1	0	0	BMEI1731	bifunctional diguanylate cyclase/phosphodiesterase
BME_RS08595	-1	0	0	BMEI1730	copper-translocating P-type ATPase
BME_RS08590	-1	0	0	BMEI1729	MerR family DNA-binding transcriptional regulator
BME_RS08565	-1	0	0	BMEI1724	DUF1794 domain-containing protein
BME_RS08560	0	0	1	BMEI1723	Glu/Leu/Phe/Val dehydrogenase
BME_RS08555	0	0	1	BMEI1722	sarcosine oxidase subunit beta family protein
BME_RS08550	0	0	1	BMEI1721	sarcosine oxidase subunit delta family protein
BME_RS08545	0	0	1	BMEI1720	sarcosine oxidase subunit alpha
BME_RS08540	0	-1	0	BMEI1719	sarcosine oxidase subunit gamma
BME_RS08530	-1	0	0	BMEI1717	IclR family transcriptional regulator
BME_RS08525	-1	0	0	BMEI1716	sugar ABC transporter substrate-binding protein
BME_RS08520	-1	0	0	BMEI1715	sugar ABC transporter permease
BME_RS08515	-1	0	0	BMEI1714	carbohydrate ABC transporter permease
BME_RS08510	-1	0	0	BMEI1713	ABC transporter ATP-binding protein
BME_RS08505	-1	0	0	BMEI1712	mandelate racemase/muconate lactonizing enzyme family protein
BME_RS08500	-1	0	0	BMEI1711	L-rhamnose mutarotase
BME_RS08495	-1	0	0	BMEI1710	gfo/Idh/MocA family oxidoreductase
BME_RS08485	-1	0	0	BMEI1709	NAD(P)-dependent oxidoreductase
BME_RS08480	-1	0	0	BMEI1708	FAA hydrolase family protein
BME_RS08475	-1	0	0	BMEI1707	L-fuconate dehydratase
BME_RS08330	1	0	0	BME_RS08330	NA
BME_RS08325	0	-1	0	BMEI1673	DNA gyrase inhibitor YacG
BME_RS08320	0	-1	0	BMEI1672	septum formation inhibitor Maf
BME_RS08295	0	-1	0	BMEI1667	DUF2948 domain-containing protein
BME_RS08245	1	0	0	BMEI1655	urease accessory protein ureD 1
BME_RS08240	1	0	0	BME_RS08240	urease subunit gamma
BME_RS08230	1	0	0	BMEI1653	urease subunit beta
BME_RS08225	1	0	0	BMEI1652	urease subunit alpha 1
BME_RS08220	1	0	0	BMEI1651	Urease accessory protein UreE 1
BME_RS08215	1	0	0	BMEI1650	Urease accessory protein UreF 2
BME_RS08210	1	0	0	BMEI1649	Urease accessory protein UreG 1
BME_RS08205	1	0	0	BME_RS08205	NA
BME_RS08195	1	0	0	BMEI1646	efflux RND transporter periplasmic adaptor subunit
BME_RS08190	1	0	0	BMEI1645	AcrB/AcrD/AcrF family protein
BME_RS08170	1	0	0	BMEI1640	NUDIX domain-containing protein
BME_RS08140	1	0	0	BMEI1634	HAD family hydrolase
BME_RS08135	1	0	0	BME_RS08135	esterase
BME_RS08115	1	0	0	BMEI1630	efflux RND transporter periplasmic adaptor subunit
BME_RS08110	1	0	0	BMEI1629	multidrug efflux RND transporter permease subunit
BME_RS08090	-1	-1	0	BMEI1625	polyphosphate kinase 2
BME_RS08045	-1	0	0	BMEI1616	2'-deoxycytidine 5'-triphosphate deaminase
BME_RS08040	-1	0	0	BMEI1615	GlxA family transcriptional regulator
BME_RS07985	0	1	0	BMEI1604	5-aminolevulinate synthase
BME_RS07980	-1	0	0	BMEI1603	polysaccharide deacetylase family protein
BME_RS07965	-1	0	0	BMEI1599	hypothetical protein
BME_RS07955	1	0	0	BMEI1597	CidA/LrgA family protein
BME_RS07950	1	0	0	BMEI1596	LrgB family protein
BME_RS07930	-1	0	0	BMEI1591	ferredoxin--NADP reductase
BME_RS07900	0	0	-1	BMEI1584	invasion protein B
BME_RS07860	-1	0	0		hypothetical protein
BME_RS07855	-1	0	-1	BMEI1576	xanthine dehydrogenase small subunit
BME_RS07850	0	-1	0	BMEI1575	xanthine dehydrogenase molybdopterin binding subunit
BME_RS07805	-1	0	0	BMEI1567	cytochrome c oxidase accessory protein CcoG
BME_RS07800	-1	0	0	BMEI1566	cytochrome-c oxidase, cbb3-type subunit III
BME_RS07795	-1	0	0		CcoQ/FixQ family Cbb3-type cytochrome c oxidase assembly chaperone
BME_RS07790	-1	0	0	BMEI1565	cytochrome-c oxidase, cbb3-type subunit II
BME_RS07785	-1	0	0	BMEI1564	cytochrome-c oxidase, cbb3-type subunit I
BME_RS07780	0	-1	0	BMEI1563	transcriptional repressor
BME_RS07765	1	0	0	BME_RS07765	salicylaldehyde dehydrogenase
BME_RS07755	-1	0	0	BMEI1557	ArsC family reductase
BME_RS07750	-1	0	0	BMEI1556	aromatic acid exporter family protein
BME_RS07740	1	0	0	BMEI1553	peptide transporter
BME_RS07730	0	0	-1	BMEI1551	membrane protein
BME_RS07705	-1	0	0	BMEI1546	ATP synthase subunit A
BME_RS07700	-1	0	0	BMEI1545	F0F1 ATP synthase subunit C
BME_RS07695	-1	0	0	BMEI1544	ATP synthase subunit B
BME_RS07690	-1	0	0	BMEI1543	ATP synthase subunit b 2
BME_RS07675	1	0	0	BMEI1540	hypothetical protein
BME_RS07670	1	0	0	BMEI1539	hypothetical protein
BME_RS07655	-1	0	0	BMEI1535	Na+/H+ antiporter NhaA
BME_RS07645	-1	0	0	BMEI1533	DUF2007 domain-containing protein
BME_RS07640	1	0	0	BMEI1532	polyprenyl synthetase family protein
BME_RS07625	0	0	1	BMEI1529	glycine--tRNA ligase subunit beta
BME_RS07620	0	1	1	BMEI1528	threonylcarbamoyl-AMP synthase
BME_RS07615	0	0	1	BMEI1527	FAD-binding oxidoreductase
BME_RS07600	-1	0	0	BMEI1523	hypothetical protein
BME_RS07560	-1	0	0	BMEI1513	J domain-containing protein
BME_RS07550	1	0	0	BMEI1511	histidine phosphatase family protein
BME_RS07545	-1	0	0	BMEI1510	cold-shock protein
BME_RS07510	0	0	1	BMEI1504	acetoin utilization protein
BME_RS07505	0	1	1	BMEI1503	exodeoxyribonuclease VII small subunit
BME_RS07500	1	1	1	BMEI1502	DedA family protein
BME_RS07495	0	1	1	BMEI1501	GlsB/YeaQ/YmgE family stress response membrane protein
BME_RS07490	-1	1	1		DUF937 domain-containing protein
BME_RS07485	-1	1	1	BMEI1499	pirin family protein
BME_RS07460	-1	0	0	BMEI1494	hypothetical protein
BME_RS07455	0	1	0	BMEI1493	LysM peptidoglycan-binding domain-containing protein
BME_RS07450	0	1	0	BMEI1492	ABC transporter ATP-binding protein/permease
BME_RS07420	0	1	0	BMEI1486	DNA repair protein RadA
BME_RS07410	1	0	0	BMEI1484	class I SAM-dependent methyltransferase
BME_RS07400	0	0	1	BMEI1482	DUF2232 domain-containing protein
BME_RS07395	0	0	1	BMEI1481	30S ribosomal protein S18
BME_RS07390	0	0	1	BMEI1480	30S ribosomal protein S6
BME_RS07385	0	0	1	BMEI1478	[acyl-carrier-protein] S-malonyltransferase
BME_RS07365	0	-1	0	BMEI1471	endolytic transglycosylase MltG
BME_RS07355	-1	0	0	BMEI1469	guanylate kinase
BME_RS07350	-1	0	1	BMEI1468	metalloprotease TldD
BME_RS07345	0	1	1	BMEI1467	invasion associated locus B family protein
BME_RS07340	0	0	1	BMEI1466	cytochrome c oxidase subunit II
BME_RS07335	1	0	0	BMEI1465	cytochrome c oxidase subunit I
BME_RS07330	1	0	0	BMEI1464	protoheme IX farnesyltransferase
BME_RS07325	1	0	0		hypothetical protein
BME_RS07320	1	0	0	BMEI1463	cytochrome c oxidase assembly protein
BME_RS07295	-1	0	0	BMEI1458	homoserine kinase
BME_RS07240	0	-1	0	BMEI1447	hypothetical protein
BME_RS07230	0	1	1	BMEI1445	chloride channel protein
BME_RS07225	-1	0	0	BMEI1444	site-specific DNA-methyltransferase
BME_RS07210	1	0	0	BMEI1441	DUF721 domain-containing protein
BME_RS07200	0	0	1	BMEI1439	chromosome segregation protein SMC
BME_RS07165	0	0	-1	BMEI1432	MBL fold metallo-hydrolase
BME_RS07115	1	0	0	BME_RS07115	IS3 family transposase
BME_RS06980	-1	0	0	BMEI1387	xylose isomerase
BME_RS06975	-1	0	1	BMEI1386	xylulokinase
BME_RS06970	-1	0	0	BMEI1385	LacI family DNA-binding transcriptional regulator
BME_RS06935	-1	0	0	BMEI1377	transcription elongation factor
BME_RS06905	-1	0	0	BMEI1371	hypothetical protein
BME_RS06895	-1	0	0	BMEI1369	L,D-transpeptidase
BME_RS06860	0	0	1	BMEI1363	hypothetical protein
BME_RS06855	0	0	1		hypothetical protein
BME_RS06850	0	0	1	BME_RS06850	hypothetical protein
BME_RS06835	-1	0	0	BMEI1358	hypothetical protein
BME_RS06820	0	-1	0	BMEI1355	DUF1491 domain-containing protein
BME_RS06815	-1	0	0	BMEI1354	hypothetical protein
BME_RS06805	0	-1	0	BMEI1352	DUF1214 domain-containing protein
BME_RS06795	0	0	1		hypothetical protein
BME_RS06790	0	0	1	BMEI1350	hypothetical protein
BME_RS06785	0	0	1	BMEI1349	phage portal protein
BME_RS06695	1	0	0	BMEI1330	DegP-like serine endoprotease
BME_RS06690	1	0	0	BMEI1329	DNA-binding response regulator
BME_RS06685	1	0	0	BMEI1328	sensor histidine kinase
BME_RS06670	1	0	0	BMEI1325	PAS domain-containing sensor histidine kinase
BME_RS06640	0	-1	0		AP endonuclease
BME_RS06635	0	-1	0	BMEI1318	AMP nucleosidase
BME_RS06615	1	-1	0	BMEI1315	DUF2147 domain-containing protein
BME_RS06610	0	-1	-1	BMEI1314	hypothetical protein
BME_RS06605	-1	-1	-1	BMEI1313	sel1 repeat family protein
BME_RS06600	1	-1	0	BMEI1312	YitT family protein
BME_RS06595	-1	0	0		hypothetical protein
BME_RS06575	-1	0	0	BMEI1306	porin
BME_RS06570	1	0	0	BME_RS06570	NA
BME_RS06565	-1	0	0	BMEI1305	porin
BME_RS06540	0	-1	0	BMEI1301	4-hydroxy-tetrahydrodipicolinate synthase
BME_RS06500	-1	-1	0	BMEI1293	oxygen-independent coproporphyrinogen III oxidase
BME_RS06410	-1	0	0	BMEI1274	amino acid transporter LysE
BME_RS06405	-1	0	0		hypothetical protein
BME_RS06385	0	0	-1	BMEI1268	M23 family peptidase
BME_RS06375	0	-1	0	BMEI1266	4-hydroxythreonine-4-phosphate dehydrogenase
BME_RS06370	0	-1	0	BMEI1265	molecular chaperone SurA
BME_RS06345	1	0	0	BMEI1260	DNA polymerase III subunit chi
BME_RS06290	-1	0	-1	BMEI1249	membrane protein
BME_RS06285	1	0	0	BMEI1248	glutathione S-transferase
BME_RS06280	1	0	0	BMEI1247	ribonuclease T(2)
BME_RS06275	1	-1	1		hypothetical protein
BME_RS06270	1	-1	1	BMEI1245	23S rRNA (adenine(2030)-N(6))-methyltransferase RlmJ
BME_RS06265	0	0	1	BMEI1244	EamA family transporter
BME_RS06255	1	0	-1	BMEI1242	DUF992 domain-containing protein
BME_RS06225	-1	0	1	BMEI1236	hypothetical protein
BME_RS06220	0	0	1	BMEI1235	3-oxoacyl-ACP reductase
BME_RS06200	0	0	-1	BMEI1231	ETC complex I subunit region
BME_RS06185	0	-1	-1	BMEI1229	exonuclease
BME_RS06180	0	0	-1	BMEI1228	adenylate kinase
BME_RS06120	-1	0	0		TIR domain-containing protein
BME_RS06115	0	-1	-1	BMEI1215	SH3 domain-containing protein
BME_RS06110	-1	0	0	BMEI1214	hypothetical protein
BME_RS06080	0	1	1	BME_RS06080	amino acid ABC transporter permease
BME_RS06070	1	0	0	BMEI1207	FAD-binding protein
BME_RS06065	1	0	0	BMEI1206	zinc-finger domain-containing protein
BME_RS06055	0	0	1	BMEI1204	exopolyphosphatase
BME_RS06050	0	1	1	BMEI1203	ribonuclease D
BME_RS06040	-1	0	0	BMEI1201	hypothetical protein
BME_RS06025	0	-1	0	BMEI1198	RDD family protein
BME_RS06010	0	-1	-1	BMEI1195	hypothetical protein
BME_RS05990	1	1	1	BMEI1190	transcriptional regulator NrdR
BME_RS05985	1	1	1	BMEI1189	bifunctional diaminohydroxyphosphoribosylaminopyrimidine deaminase/5-amino-6-(5-phosphoribosylamino)uracil reductase RibD
BME_RS05980	0	1	1	BMEI1188	riboflavin synthase
BME_RS05970	0	-1	-1	BMEI1186	N utilization substance protein B
BME_RS05965	0	-1	-1	BMEI1185	K+-insensitive pyrophosphate-energized proton pump
BME_RS05940	0	-1	-1	BMEI1180	3-oxoacyl-ACP synthase III
BME_RS05935	0	0	-1	BMEI1179	integration host factor subunit alpha
BME_RS05920	0	-1	0	BME_RS05920	NA
BME_RS05910	-1	0	0	BMEI1176	hypothetical protein
BME_RS05905	-1	0	0	BMEI1175	sugar ABC transporter substrate-binding protein
BME_RS05890	1	0	0	BMEI1172	heme A synthase
BME_RS05840	0	-1	0	BMEI1162	hypothetical protein
BME_RS05835	0	-1	0	BMEI1161	hypothetical protein
BME_RS05830	0	-1	0		hypothetical protein
BME_RS05820	1	0	0	BME_RS05820	NA
BME_RS05815	1	0	0	BME_RS05815	NA
BME_RS05810	0	-1	0	BMEI1159	hypothetical protein
BME_RS05805	0	-1	-1	BMEI1158	NADH-quinone oxidoreductase subunit A
BME_RS05800	1	0	-1	BMEI1157	NADH-quinone oxidoreductase subunit B
BME_RS05795	1	0	0	BMEI1156	NADH-quinone oxidoreductase subunit C
BME_RS05765	1	0	0	BMEI1150	NADH-quinone oxidoreductase subunit I
BME_RS05735	1	0	0	BMEI1144	biotin--[acetyl-CoA-carboxylase] ligase
BME_RS05705	0	0	1		lipoprotein-releasing system ATP-binding protein LolD
BME_RS05690	0	-1	0	BMEI1135	hypothetical protein
BME_RS05625	0	-1	0	BMEI1122	phosphoribosylaminoimidazolesuccinocarboxamide synthase
BME_RS05620	-1	0	0	BMEI1121	DUF1476 domain-containing protein
BME_RS05615	-1	0	0	BMEI1120	2,4-dihydroxyhept-2-ene-1,7-dioic acid aldolase
BME_RS05610	-1	0	0	BMEI1119	serine hydrolase family protein
BME_RS05605	-1	0	0	BMEI1118	glyoxalase/bleomycin resistance protein/dioxygenase
BME_RS05565	0	0	1	BMEI1110	hypothetical protein
BME_RS05560	0	1	1	BMEI1109	galactose mutarotase
BME_RS05555	0	0	1	BMEI1108	sugar kinase
BME_RS05505	-1	0	0	BMEI1098	Lrp/AsnC family transcriptional regulator
BME_RS05480	-1	0	0		DUF533 domain-containing protein
BME_RS05475	-1	0	0	BMEI1091	iron-sulfur cluster insertion protein ErpA
BME_RS05460	0	1	1	BMEI1088	sporulation domain-containing protein
BME_RS05405	-1	0	0	BMEI1079	LysM peptidoglycan-binding domain-containing protein
BME_RS05395	-1	0	0	BMEI1077	immunogenic membrane protein YajC
BME_RS05335	1	0	0	BMEI1066	NADH:ubiquinone oxidoreductase subunit NDUFA12
BME_RS05315	0	1	0	BMEI1062	acetyl-CoA carboxylase biotin carboxyl carrier protein
BME_RS05290	0	1	1	BMEI1057	ribonuclease E/G
BME_RS05285	0	1	1		hypothetical protein
BME_RS05215	-1	0	0	BMEI1042	Fe-S cluster assembly protein SufB
BME_RS05210	-1	0	-1	BMEI1041	Fe-S cluster assembly ATPase SufC
BME_RS05205	-1	-1	-1	BMEI1040	Fe-S cluster assembly protein SufD
BME_RS05135	-1	0	0	BMEI1026	hypothetical protein
BME_RS05125	-1	0	0	BMEI1024	NAD(P)-dependent oxidoreductase
BME_RS05105	-1	0	0	BMEI1020	molybdenum cofactor guanylyltransferase
BME_RS05100	-1	0	0	BMEI1019	cyclic pyranopterin monophosphate synthase
BME_RS05080	-1	0	0		hypothetical protein
BME_RS05070	1	0	0	BME_RS05070	NA
BME_RS05065	1	0	0	BME_RS05065	NA
BME_RS05060	-1	0	0	BMEI1013	GlsB/YeaQ/YmgE family stress response membrane protein
BME_RS05010	-1	0	0	BMEI1007	porin family protein
BME_RS04980	1	0	0	BMEI1001	IS5/IS1182 family transposase
BME_RS04975	1	0	0	BMEI1000	hypothetical protein
BME_RS04965	-1	0	0	BMEI0998	glycosyl transferase
BME_RS04960	-1	0	0	BMEI0997	glycoside hydrolase
BME_RS04940	-1	0	0	BMEI0991	septal ring lytic transglycosylase RlpA family protein
BME_RS04930	0	0	-1	BMEI0989	thymidylate kinase
BME_RS04910	1	0	0	BMEI0985	phosphoribosyl 1,2-cyclic phosphodiesterase
BME_RS04875	-1	0	0	BMEI0978	nitrogen regulatory protein P-II 1
BME_RS04860	0	-1	0	BMEI0975	phosphoglycolate phosphatase
BME_RS04845	-1	0	0	BMEI0972	glutathione-disulfide reductase
BME_RS04780	1	0	0	BME_RS04780	hypothetical protein
BME_RS04770	0	-1	0		thioredoxin reductase
BME_RS04740	-1	0	0	BMEI0953	hypothetical protein
BME_RS04735	-1	0	0	BMEI0952	TIGR01620 family protein
BME_RS04730	-1	0	1	BMEI0951	hypothetical protein
BME_RS04725	0	1	1	BMEI0950	histidine phosphatase family protein
BME_RS04720	0	1	1	BMEI0949	RNA polymerase-binding protein DksA
BME_RS04715	0	0	1	BMEI0948	hypothetical protein
BME_RS04690	-1	0	0	BMEI0943	ribonucleoside-diphosphate reductase, adenosylcobalamin-dependent
BME_RS04655	0	-1	0	BMEI0935	threonine dehydratase
BME_RS04650	0	0	1	BMEI0934	ATP-dependent helicase
BME_RS04645	-1	0	0	BMEI0933	cysteine synthase A
BME_RS04635	-1	0	0	BMEI0931	3-mercaptopyruvate sulfurtransferase
BME_RS04630	0	-1	-1	BMEI0930	N-acetyltransferase
BME_RS04620	-1	0	0	BMEI0928	acetyl-CoA hydrolase
BME_RS04605	-1	0	0	BMEI0925	zinc-binding alcohol dehydrogenase family protein
BME_RS04540	1	0	0	BMEI0912	membrane protein insertion efficiency factor YidD
BME_RS04530	-1	0	0	BMEI0910	GTP cyclohydrolase I FolE
BME_RS04520	1	0	0	BMEI0908	patatin family protein
BME_RS04515	1	0	0		hypothetical protein
BME_RS04500	1	0	0		hypothetical protein
BME_RS04475	1	0	0	BME_RS04475	NA
BME_RS04465	0	0	-1	BMEI0897	acyl-CoA dehydrogenase
BME_RS04460	1	0	0	BME_RS04460	LysR family transcriptional regulator
BME_RS04455	1	0	0	BMEI0894	LLM class flavin-dependent oxidoreductase
BME_RS04445	-1	0	0	BMEI0892	MexH family multidrug efflux RND transporter periplasmic adaptor subunit
BME_RS04440	1	0	0	BMEI0891	TetR/AcrR family transcriptional regulator
BME_RS04385	0	-1	-1	BMEI0880	single-stranded DNA-binding protein
BME_RS04375	-1	0	0	BMEI0877	HU family DNA-binding protein
BME_RS04360	-1	0	0	BMEI0874	ATP-dependent Clp protease proteolytic subunit
BME_RS04345	-1	0	0	BMEI0870	hypothetical protein
BME_RS04335	0	1	0	BMEI0868	sigma-54-dependent Fis family transcriptional regulator
BME_RS04320	0	1	0	BMEI0865	two-component sensor histidine kinase
BME_RS04315	0	1	0	BMEI0864	tRNA dihydrouridine synthase DusB
BME_RS04305	0	0	-1	BMEI0862	CinA family protein
BME_RS04245	-1	0	0	BMEI0850	2-dehydro-3-deoxyphosphooctonate aldolase
BME_RS04235	-1	1	1	BMEI0848	L,D-transpeptidase
BME_RS04230	0	1	1	BMEI0847	preprotein translocase subunit SecG
BME_RS04185	0	-1	0	BMEI0838	hypothetical protein
BME_RS04175	1	0	0	BMEI0836	citrate (Si)-synthase
BME_RS04135	0	1	1	BMEI0828	phosphatidate cytidylyltransferase
BME_RS04130	0	1	1	BMEI0827	isoprenyl transferase
BME_RS04105	0	0	-1		DUF4440 domain-containing protein
BME_RS04100	0	-1	-1	BMEI0821	DUF1849 domain-containing protein
BME_RS04095	1	-1	-1	BMEI0820	RidA family protein
BME_RS04090	1	0	0	BMEI0819	glycerophosphoryl diester phosphodiesterase
BME_RS04085	1	0	0	BMEI0818	GNAT family N-acetyltransferase
BME_RS04075	-1	0	0	BMEI0816	ATP-dependent Clp protease ATP-binding subunit ClpA
BME_RS04065	-1	0	0	BMEI0814	D-alanyl-D-alanine carboxypeptidase
BME_RS04060	-1	0	0	BMEI0813	hypothetical protein
BME_RS04050	-1	0	0	BMEI0811	L-serine ammonia-lyase
BME_RS04025	0	-1	-1	BMEI0806	VanZ family protein
BME_RS04020	0	-1	-1	BMEI0805	hypothetical protein
BME_RS04015	0	-1	0	BMEI0804	NADPH-dependent 7-cyano-7-deazaguanine reductase QueF
BME_RS04000	-1	0	0	BMEI0802	XRE family transcriptional regulator
BME_RS03980	0	-1	-1	BMEI0798	hypothetical protein
BME_RS03975	0	-1	-1	BMEI0797	DUF3394 domain-containing protein
BME_RS03970	0	-1	-1	BMEI0796	hypothetical protein
BME_RS03945	1	0	0	BMEI0791	isocitrate dehydrogenase (NADP(+))
BME_RS03940	0	1	0	BMEI0790	alkaline phosphatase
BME_RS03915	1	0	0	BMEI0784	replication-associated recombination protein A
BME_RS03890	0	-1	-1	BMEI0779	30S ribosomal protein S13
BME_RS03800	0	0	-1	BMEI0761	30S ribosomal protein S19
BME_RS03775	0	0	-1	BMEI0756	30S ribosomal protein S10
BME_RS03710	0	0	-1	BMEI0743	preprotein translocase subunit SecE
BME_RS03705	0	0	-1	BME_RS03705	NA
BME_RS03695	0	0	-1	BME_RS03695	NA
BME_RS03675	1	0	0	BMEI0739	rhomboid family intramembrane serine protease
BME_RS03670	-1	0	0	BMEI0738	PAS domain-containing protein
BME_RS03625	-1	0	0		membrane protein
BME_RS03600	1	0	0	BMEI0724	pyridoxal phosphate-dependent aminotransferase
BME_RS03585	1	0	0	BME_RS03585	NA
BME_RS03560	-1	0	0	BMEI0717	porin family protein
BME_RS03550	0	0	1	BMEI0715	precorrin-3B synthase
BME_RS03545	0	0	1	BMEI0714	precorrin-8X methylmutase
BME_RS03540	0	0	1	BMEI0713	precorrin-2 C(20)-methyltransferase
BME_RS03530	-1	0	0	BMEI0711	hypothetical protein
BME_RS03520	1	0	0	BME_RS03520	alpha/beta hydrolase
BME_RS03495	0	-1	0	BMEI0705	hydrogenobyrinate a,c-diamide synthase
BME_RS03485	1	0	0	BMEI0703	cobalt-precorrin-5B (C(1))-methyltransferase
BME_RS03480	1	0	1	BMEI0702	cobalt-precorrin-6A reductase
BME_RS03460	0	0	1	BME_RS03460	hypothetical protein
BME_RS03455	0	0	1	BMEI0697	EamA family transporter
BME_RS03450	0	0	1	BMEI0696	cob(I)yrinic acid a,c-diamide adenosyltransferase
BME_RS03430	0	-1	0		cobalt transporter
BME_RS03425	0	-1	-1	BMEI0691	cobalt transporter
BME_RS03400	0	-1	0	BMEI0686	LysR family transcriptional regulator
BME_RS03340	-1	0	0	BMEI0675	sulfate ABC transporter permease subunit CysW
BME_RS03335	-1	0	0	BMEI0674	sulfate ABC transporter permease subunit CysT
BME_RS03330	-1	0	0	BMEI0673	sulfate ABC transporter substrate-binding protein
BME_RS03310	1	0	0	BME_RS03310	NA
BME_RS03305	1	0	0	BMEI0668	calcium-binding protein
BME_RS03300	1	0	0	BMEI0667	RbsD/FucU transporter
BME_RS03295	0	0	1	BMEI0666	NAD(P)-dependent oxidoreductase
BME_RS03290	0	0	1	BMEI0665	sugar ABC transporter ATP-binding protein
BME_RS03285	0	0	1	BMEI0664	ABC transporter permease
BME_RS03275	0	0	1	BMEI0661	gfo/Idh/MocA family oxidoreductase
BME_RS03270	0	0	1		ABC transporter ATP-binding protein
BME_RS03265	0	0	1	BMEI0659	iron ABC transporter permease
BME_RS03245	-1	0	0	BME_RS03245	multidrug ABC transporter ATP-binding protein
BME_RS03240	-1	0	0	BMEI0653	glycoside hydrolase family 43
BME_RS03220	0	-1	0	BMEI0647	urease subunit alpha 2
BME_RS03195	1	0	0	BMEI0642	urea transporter
BME_RS03190	1	0	0	BMEI0641	DUF4198 domain-containing protein
BME_RS03185	1	0	0	BME_RS03185	cobalamin biosynthesis protein CbiM
BME_RS03180	1	0	0	BMEI0638	hypothetical protein
BME_RS03175	1	0	0	BMEI0637	cobalt ECF transporter T component CbiQ
BME_RS03155	0	-1	-1	BMEI0633	fluoride efflux transporter CrcB
BME_RS03150	0	-1	-1	BMEI0632	hypothetical protein
BME_RS03125	-1	0	0	BMEI0627	BA14K family protein
BME_RS03120	0	-1	-1	BMEI0626	PLP-dependent aminotransferase family protein
BME_RS03110	0	-1	0	BMEI0624	ketol-acid reductoisomerase
BME_RS03075	0	-1	0	BMEI0617	acetolactate synthase 3 large subunit
BME_RS03055	-1	0	0	BMEI0613	PDZ domain-containing protein
BME_RS03050	-1	0	0	BMEI0612	DUF2065 domain-containing protein
BME_RS03045	-1	0	0	BMEI0611	protease modulator HflC
BME_RS03040	-1	0	0	BMEI0610	FtsH protease activity modulator HflK
BME_RS03020	-1	-1	0	BME_RS03020	Bcr/CflA family drug resistance efflux transporter
BME_RS03015	1	-1	0	BMEI0604	TetR/AcrR family transcriptional regulator
BME_RS02980	1	0	0	BMEI0599	FAD-binding protein
BME_RS02975	1	0	0	BMEI0598	heme-degrading domain-containing protein
BME_RS02970	1	0	1	BMEI0597	serine/threonine protein kinase
BME_RS02965	0	0	1	BMEI0596	ATP-dependent DNA helicase
BME_RS02960	-1	0	0	BMEI0595	hypothetical protein
BME_RS02915	1	0	0	BMEI0586	UDP-3-O-[3-hydroxymyristoyl] N-acetylglucosamine deacetylase
BME_RS02910	-1	1	1	BME_RS02910	cell division protein FtsZ
BME_RS02905	0	-1	0	BMEI0584	cell division protein FtsA
BME_RS02900	-1	0	0	BMEI0583	cell division protein FtsQ
BME_RS02895	-1	-1	0	BMEI0582	D-alanine--D-alanine ligase
BME_RS02875	0	1	0	BMEI0578	putative lipid II flippase FtsW
BME_RS02860	-1	0	0	BMEI0575	UDP-N-acetylmuramoylalanyl-D-glutamyl-2, 6-diaminopimelate--D-alanyl-D-alanine ligase
BME_RS02855	-1	0	0	BMEI0574	UDP-N-acetylmuramoyl-L-alanyl-D-glutamate--2, 6-diaminopimelate ligase
BME_RS02850	-1	0	0	BMEI0573	penicillin-binding protein 2
BME_RS02845	-1	0	0	BMEI0572	hypothetical protein
BME_RS02840	-1	0	0	BMEI0571	ribosomal RNA small subunit methyltransferase H
BME_RS02830	1	0	0		lytic transglycosylase
BME_RS02820	1	0	0	BMEI0564	molecular chaperone DjlA
BME_RS02790	0	-1	0	BMEI0558	methyltransferase domain-containing protein
BME_RS02785	0	-1	0	BMEI0557	DUF2293 domain-containing protein
BME_RS02780	1	0	0	BMEI0556	MFS transporter
BME_RS02775	-1	0	0	BME_RS02775	trans-aconitate 2-methyltransferase
BME_RS02765	1	0	0		hypothetical protein
BME_RS02755	1	0	0	BMEI0551	hypothetical protein
BME_RS02725	-1	0	0	BMEI0545	DUF475 domain-containing protein
BME_RS02715	-1	0	0	BMEI0543	linear amide C-N hydrolase
BME_RS02710	-1	0	0	BMEI0542	hypothetical protein
BME_RS02680	1	-1	0	BME_RS02680	NA
BME_RS02670	-1	-1	0	BMEI0535	hypothetical protein
BME_RS02650	0	0	1	BMEI0530	DNA primase
BME_RS02645	1	0	1	BME_RS02645	Na+ cotransporter
BME_RS02640	-1	0	0	BMEI0527	GatB/YqeY domain-containing protein
BME_RS02635	-1	0	0	BMEI0526	carbamoyl phosphate synthase small subunit
BME_RS02615	-1	1	0	BMEI0522	carbamoyl phosphate synthase large subunit
BME_RS02610	1	0	0	BMEI0520	ABC transporter ATP-binding protein/permease
BME_RS02605	1	0	0	BMEI0519	NUDIX domain-containing protein
BME_RS02585	1	0	0		hypothetical protein
BME_RS02575	-1	0	0	BMEI0513	LysR family transcriptional regulator
BME_RS02535	1	0	0	BMEI0505	membrane protein
BME_RS02530	-1	0	0		extensin
BME_RS02515	-1	0	0	BMEI0501	excinuclease ABC subunit UvrB
BME_RS02510	0	-1	0	BMEI0500	lytic transglycosylase
BME_RS02505	0	-1	-1	BMEI0498	cold-shock protein
BME_RS02495	-1	0	0	BMEI0496	MBL fold metallo-hydrolase
BME_RS02490	-1	-1	0	BMEI0495	hypothetical protein
BME_RS02460	-1	0	0	BMEI0491	tRNA-binding protein
BME_RS02455	-1	0	0	BMEI0490	hypothetical protein
BME_RS02450	-1	0	0	BMEI0489	hypothetical protein
BME_RS02390	1	0	0	BMEI0478	enoyl-CoA hydratase
BME_RS02385	1	0	0	BMEI0477	MaoC family dehydratase
BME_RS02375	-1	0	0	BMEI0475	cytochrome c1 family protein
BME_RS02370	-1	0	0	BMEI0474	cytochrome b
BME_RS02365	-1	0	0	BMEI0473	ubiquinol-cytochrome c reductase iron-sulfur subunit
BME_RS02355	0	-1	0	BMEI0471	ABC transporter ATP-binding protein
BME_RS02330	1	0	0	BMEI0466	N-acetyltransferase
BME_RS02325	1	0	0	BMEI0465	aspartyl/asparaginyl beta-hydroxylase
BME_RS02320	1	0	0	BMEI0464	aspartyl/asparaginyl beta-hydroxylase domain-containing protein
BME_RS02315	0	0	1	BMEI0463	CCA tRNA nucleotidyltransferase
BME_RS02310	0	0	1	BMEI0462	CoA pyrophosphatase
BME_RS02305	0	0	1	BMEI0461	DUF1285 domain-containing protein
BME_RS02300	0	0	1	BMEI0460	MoxR family ATPase
BME_RS02295	0	0	1	BMEI0459	DUF58 domain-containing protein
BME_RS02275	-1	0	0	BMEI0455	glutathione S-transferase family protein
BME_RS02270	-1	0	0	BMEI0454	OmpW family protein
BME_RS02265	0	-1	0	BMEI0453	NUDIX domain-containing protein
BME_RS02235	-1	0	0	BMEI0447	AsnC family transcriptional regulator
BME_RS02220	-1	0	0	BMEI0444	methyltransferase
BME_RS02215	-1	0	0	BMEI0443	DUF2333 domain-containing protein
BME_RS02160	1	0	0	BMEI0429	RNA methyltransferase
BME_RS02145	-1	0	0	BMEI0427	DUF1153 domain-containing protein
BME_RS02130	-1	0	0	BMEI0425	DUF1134 domain-containing protein
BME_RS02120	0	-1	-1	BMEI0423	DNA-binding response regulator
BME_RS02115	-1	0	0	BMEI0422	hypothetical protein
BME_RS02110	1	0	0	BMEI0421	DegT/DnrJ/EryC1/StrS aminotransferase family protein
BME_RS02100	1	0	0	BME_RS02100	NA
BME_RS02085	1	0	0	BME_RS02085	NA
BME_RS02035	0	-1	0		hypothetical protein
BME_RS02030	1	-1	0	BME_RS02030	NA
BME_RS02000	-1	0	0	BMEI0401	patatin
BME_RS01995	-1	0	0	BMEI0400	PepSY domain-containing protein
BME_RS01950	-1	0	0	BMEI0390	hypothetical protein
BME_RS01925	0	-1	-1	BME_RS01925	NA
BME_RS01920	1	0	0	BME_RS01920	NA
BME_RS01910	0	-1	-1	BME_RS01910	NA
BME_RS01905	-1	0	0	BMEI0387	IclR family transcriptional regulator
BME_RS01900	-1	0	0	BMEI0386	NAD-dependent succinate-semialdehyde dehydrogenase
BME_RS01885	1	0	0	BMEI0383	HNH endonuclease
BME_RS01865	0	-1	0	BMEI0379	N-acetyltransferase
BME_RS01860	0	-1	-1	BMEI0378	RNA polymerase sigma factor RpoH
BME_RS01845	1	0	0	BME_RS01845	NA
BME_RS01830	-1	-1	0	BMEI0373	DUF1328 domain-containing protein
BME_RS01825	0	-1	-1	BMEI0372	response regulator
BME_RS01820	0	-1	-1		hypothetical protein
BME_RS01815	0	-1	-1	BMEI0371	RNA polymerase sigma factor
BME_RS01810	0	-1	0		sensor histidine kinase
BME_RS01745	-1	0	0	BMEI0358	deoxyuridine 5'-triphosphate nucleotidohydrolase
BME_RS01735	1	-1	0	BMEI0356	hypothetical protein
BME_RS01725	-1	0	0	BMEI0354	membrane protein
BME_RS01700	1	-1	0	BMEI0350	N-acetyltransferase
BME_RS01695	1	0	0	BMEI0349	phosphoglycerate dehydrogenase
BME_RS01690	1	0	0	BMEI0347	phosphoserine transaminase
BME_RS01685	-1	0	0	BMEI0346	bile acid:sodium symporter family protein
BME_RS01680	-1	0	0	BMEI0345	porin family protein
BME_RS01640	0	0	1		hypothetical protein
BME_RS01635	0	0	1	BMEI0337	protein TolR
BME_RS01625	0	0	1	BMEI0335	4-hydroxybenzoyl-CoA thioesterase
BME_RS01620	0	1	1	BMEI0334	Holliday junction branch migration DNA helicase RuvB
BME_RS01615	0	0	1	BMEI0333	Holliday junction branch migration protein RuvA
BME_RS01610	0	0	1	BMEI0332	crossover junction endodeoxyribonuclease RuvC
BME_RS01605	1	0	1	BMEI0331	DUF1465 domain-containing protein
BME_RS01600	0	0	1	BMEI0330	membrane protein
BME_RS01595	0	0	1	BMEI0329	thiamine phosphate synthase
BME_RS01590	0	1	0	BMEI0328	sel1 repeat family protein
BME_RS01570	0	-1	-1	BMEI0324	hypothetical protein
BME_RS01555	0	0	-1	BMEI0321	YebC/PmpR family DNA-binding transcriptional regulator
BME_RS01535	-1	0	0	BMEI0317	TerC family protein
BME_RS01520	-1	0	0	BMEI0313	cell division protein ZapA
BME_RS01475	0	0	1	BMEI0304	PaaI family thioesterase
BME_RS01470	0	1	1	BMEI0303	DUF1013 domain-containing protein
BME_RS01465	0	1	1	BMEI0302	NAD(P)H quinone oxidoreductase
BME_RS01460	0	0	1	BMEI0301	DUF1192 domain-containing protein
BME_RS01455	0	1	1	BMEI0300	MFS transporter
BME_RS01450	-1	0	1	BMEI0299	DUF465 domain-containing protein
BME_RS01410	0	-1	-1	BMEI0290	N-formylglutamate amidohydrolase
BME_RS01405	0	-1	-1	BMEI0289	DUF2312 domain-containing protein
BME_RS01370	0	1	0	BMEI0282	metalloprotease
BME_RS01360	-1	0	-1	BMEI0280	RNA polymerase factor sigma-32
BME_RS01230	-1	0	0	BMEI0251	ATP synthase subunit beta
BME_RS01225	-1	0	0	BMEI0250	ATP synthase subunit gamma
BME_RS01220	-1	0	1	BMEI0249	ATP synthase subunit alpha
BME_RS01215	-1	0	1	BMEI0248	ATP synthase subunit delta
BME_RS01210	0	0	1	BMEI0247	hypothetical protein
BME_RS01165	-1	0	0	BMEI0237	DUF1674 domain-containing protein
BME_RS01160	-1	0	0	BMEI0236	protease HtpX
BME_RS01155	-1	0	1	BMEI0235	MFS transporter
BME_RS01150	0	0	1	BMEI0234	heparinase II/III family protein
BME_RS01145	0	0	1	BMEI0233	bifunctional phosphoribosylaminoimidazolecarboxamide formyltransferase/inosine monophosphate cyclohydrolase
BME_RS01135	1	0	0	BMEI0231	NAD-glutamate dehydrogenase
BME_RS01090	1	0	0	BMEI0221	pyridoxal kinase PdxY
BME_RS01085	1	0	0	BMEI0220	hypothetical protein
BME_RS01075	0	0	1	BMEI0218	LysR family transcriptional regulator
BME_RS01065	0	0	1	BMEI0216	GlsB/YeaQ/YmgE family stress response membrane protein
BME_RS01060	0	0	1	BMEI0215	RNA pyrophosphohydrolase
BME_RS01050	1	0	0	BMEI0213	membrane protein
BME_RS00985	1	0	0	BME_RS00985	NA
BME_RS00965	1	0	0	BME_RS00965	NA
BME_RS00955	0	-1	-1	BME_RS00955	NA
BME_RS00950	1	0	0	BME_RS00950	NA
BME_RS00940	0	-1	-1	BME_RS00940	NA
BME_RS00925	-1	0	1	BMEI0195	chaperone protein ClpB
BME_RS00865	1	0	0	BMEI0182	methyltransferase domain-containing protein
BME_RS00860	1	0	0	BMEI0181	MFS transporter
BME_RS00830	0	-1	1	BMEI0175	tRNA (adenosine(37)-N6)-threonylcarbamoyltransferase complex transferase subunit TsaD
BME_RS00825	0	-1	1	BMEI0174	glycerol-3-phosphate dehydrogenase (NAD(P)(+))
BME_RS00820	0	-1	1	BMEI0173	hypothetical protein
BME_RS00815	0	-1	1	BMEI0172	EVE domain-containing protein
BME_RS00810	0	-1	1	BMEI0171	methyltransferase
BME_RS00795	-1	0	0	BMEI0168	DNA translocase FtsK
BME_RS00785	1	0	-1	BMEI0166	acyl-CoA thioesterase II
BME_RS00770	1	0	0	BMEI0162	succinate dehydrogenase iron-sulfur subunit
BME_RS00765	1	0	0	BMEI0161	succinate dehydrogenase flavoprotein subunit
BME_RS00760	1	0	0	BMEI0160	succinate dehydrogenase, hydrophobic membrane anchor protein
BME_RS00755	1	0	0	BMEI0159	succinate dehydrogenase, cytochrome b556 subunit
BME_RS00695	-1	0	0	BMEI0147	tyrosine recombinase XerC
BME_RS00685	0	-1	0	BMEI0145	dihydrolipoyl dehydrogenase
BME_RS00670	0	0	1	BMEI0142	membrane protein
BME_RS00665	0	0	1	BMEI0141	dihydrolipoyllysine-residue succinyltransferase
BME_RS00645	1	0	0	BMEI0137	malate dehydrogenase
BME_RS00640	1	0	0	BMEI0136	cell division protein ZapE
BME_RS00630	0	0	1	BMEI0133	diaminopimelate epimerase
BME_RS00625	0	0	1	BMEI0132	tRNA (N(6)-L-threonylcarbamoyladenosine(37)-C(2))- methylthiotransferase MtaB
BME_RS00620	0	1	1		signal recognition particle-docking protein FtsY
BME_RS00565	-1	0	0		hypothetical protein
BME_RS00545	1	0	0	BME_RS00545	NA
BME_RS00540	0	-1	0	BMEI0117	hypothetical protein
BME_RS00535	1	-1	-1	BMEI0116	LysR family transcriptional regulator
BME_RS00495	0	-1	0	BMEI0107	asparaginase
BME_RS00490	0	-1	0	BMEI0106	GntR family transcriptional regulator
BME_RS00470	-1	0	0	BMEI0102	universal stress protein
BME_RS00465	-1	0	0	BMEI0101	cysteine synthase A
BME_RS00450	0	0	-1	BMEI0096	electron transfer flavoprotein subunit beta/FixA family protein
BME_RS00430	0	-1	0	BMEI0092	ATP:cob(I)alamin adenosyltransferase
BME_RS00425	-1	-1	0		twin transmembrane helix small protein
BME_RS00385	0	0	-1	BMEI0083	TIGR02302 family protein
BME_RS00375	0	1	0	BME_RS00375	SAM-dependent methyltransferase
BME_RS00350	1	0	0	BME_RS00350	NA
BME_RS00320	-1	0	0	BMEI0072	cell division ATP-binding protein FtsE
BME_RS00310	-1	0	0	BMEI0070	aquaporin
BME_RS00300	1	0	0	BMEI0068	exodeoxyribonuclease III
BME_RS00255	1	0	0	BMEI0057	membrane protein
BME_RS00235	1	0	0	BMEI0053	heavy metal translocating P-type ATPase
BME_RS00230	1	0	0	BMEI0052	hypothetical protein
BME_RS00225	1	0	0	BMEI0051	hypothetical protein
BME_RS00220	0	1	1	BMEI0050	cobaltochelatase subunit CobT
BME_RS00215	0	1	1	BMEI0049	cobaltochelatase subunit CobS
BME_RS00165	1	0	0	BMEI0037	response regulator SirA
BME_RS00160	1	0	0	BMEI0036	GTP-binding protein
BME_RS00155	1	0	0	BMEI0035	D-alanyl-D-alanine carboxypeptidase
BME_RS00130	-1	0	0	BMEI0030	DUF4354 domain-containing protein
BME_RS00110	0	0	1	BMEI0024	sorbosone dehydrogenase
BME_RS00105	0	0	1	BME_RS00105	enoyl-CoA hydratase
BME_RS00100	0	0	1	BMEI0021	acyl CoA:acetate/3-ketoacid CoA transferase
BME_RS00095	-1	0	0	BMEI0020	gfo/Idh/MocA family oxidoreductase
BME_RS00080	-1	0	0	BMEI0017	flavin-dependent oxidoreductase
BME_RS00065	0	0	-1	BMEI0013	ABC transporter permease
BME_RS00050	-1	0	0	BMEI0010	chromosome partitioning protein ParB
BME_RS00020	-1	0	0	BMEI0003	transcription termination factor Rho

## Sheet: Table S7
The unique acidic up- and down-regulated genes of B. melitensis 16M
ID	old locus
BME_RS00020	BMEI0003	transcription termination factor Rho
BME_RS00050	BMEI0010	chromosome partitioning protein ParB
BME_RS00080	BMEI0017	flavin-dependent oxidoreductase
BME_RS00095	BMEI0020	gfo/Idh/MocA family oxidoreductase
BME_RS00130	BMEI0030	DUF4354 domain-containing protein
BME_RS00155	BMEI0035	D-alanyl-D-alanine carboxypeptidase
BME_RS00160	BMEI0036	GTP-binding protein
BME_RS00165	BMEI0037	response regulator SirA
BME_RS00225	BMEI0051	hypothetical protein
BME_RS00230	BMEI0052	hypothetical protein
BME_RS00235	BMEI0053	heavy metal translocating P-type ATPase
BME_RS00255	BMEI0057	membrane protein
BME_RS00310	BMEI0070	aquaporin
BME_RS00350		NA
BME_RS15835	BMEI0098	hypothetical protein
BME_RS00465	BMEI0101	cysteine synthase A
BME_RS00545		NA
BME_RS00565		hypothetical protein
BME_RS15845	BMEI0134	hypothetical protein
BME_RS00640	BMEI0136	cell division protein ZapE
BME_RS15850		hypothetical protein
BME_RS00645	BMEI0137	malate dehydrogenase
BME_RS00695	BMEI0147	tyrosine recombinase XerC
BME_RS15855		hypothetical protein
BME_RS00755	BMEI0159	succinate dehydrogenase, cytochrome b556 subunit
BME_RS00760	BMEI0160	succinate dehydrogenase, hydrophobic membrane anchor protein
BME_RS00765	BMEI0161	succinate dehydrogenase flavoprotein subunit
BME_RS00770	BMEI0162	succinate dehydrogenase iron-sulfur subunit
BME_RS15860	BMEI0163	hypothetical protein
BME_RS15865		hypothetical protein
BME_RS00865	BMEI0182	methyltransferase domain-containing protein
BME_RS00950		NA
BME_RS15740		hypothetical protein
BME_RS00965		NA
BME_RS00985		NA
BME_RS15875		N-acetyltransferase
BME_RS01050	BMEI0213	membrane protein
BME_RS01085	BMEI0220	hypothetical protein
BME_RS01090	BMEI0221	pyridoxal kinase PdxY
BME_RS15880	BMEI0224	hypothetical protein
BME_RS01135	BMEI0231	NAD-glutamate dehydrogenase
BME_RS01160	BMEI0236	protease HtpX
BME_RS01165	BMEI0237	DUF1674 domain-containing protein
BME_RS15930		NAD(P)-dependent oxidoreductase
BME_RS01535	BMEI0317	TerC family protein
BME_RS01680	BMEI0345	porin family protein
BME_RS01685	BMEI0346	bile acid:sodium symporter family protein
BME_RS01690	BMEI0347	phosphoserine transaminase
BME_RS01695	BMEI0349	phosphoglycerate dehydrogenase
BME_RS01725	BMEI0354	membrane protein
BME_RS01745	BMEI0358	deoxyuridine 5'-triphosphate nucleotidohydrolase
BME_RS01845		NA
BME_RS01885	BMEI0383	HNH endonuclease
BME_RS01900	BMEI0386	NAD-dependent succinate-semialdehyde dehydrogenase
BME_RS01905	BMEI0387	IclR family transcriptional regulator
BME_RS01920		NA
BME_RS15745		hypothetical protein
BME_RS01950	BMEI0390	hypothetical protein
BME_RS01995	BMEI0400	PepSY domain-containing protein
BME_RS02000	BMEI0401	patatin
BME_RS02085		NA
BME_RS02100		NA
BME_RS02110	BMEI0421	DegT/DnrJ/EryC1/StrS aminotransferase family protein
BME_RS02115	BMEI0422	hypothetical protein
BME_RS02130	BMEI0425	DUF1134 domain-containing protein
BME_RS02145	BMEI0427	DUF1153 domain-containing protein
BME_RS02160	BMEI0429	RNA methyltransferase
BME_RS15995	BMEI0432	hypothetical protein
BME_RS02215	BMEI0443	DUF2333 domain-containing protein
BME_RS02220	BMEI0444	methyltransferase
BME_RS02275	BMEI0455	glutathione S-transferase family protein
BME_RS02320	BMEI0464	aspartyl/asparaginyl beta-hydroxylase domain-containing protein
BME_RS02325	BMEI0465	aspartyl/asparaginyl beta-hydroxylase
BME_RS02365	BMEI0473	ubiquinol-cytochrome c reductase iron-sulfur subunit
BME_RS02375	BMEI0475	cytochrome c1 family protein
BME_RS02385	BMEI0477	MaoC family dehydratase
BME_RS02390	BMEI0478	enoyl-CoA hydratase
BME_RS16025		hypothetical protein
BME_RS02450	BMEI0489	hypothetical protein
BME_RS02455	BMEI0490	hypothetical protein
BME_RS02495	BMEI0496	MBL fold metallo-hydrolase
BME_RS02515	BMEI0501	excinuclease ABC subunit UvrB
BME_RS02530		extensin
BME_RS02535	BMEI0505	membrane protein
BME_RS02575	BMEI0513	LysR family transcriptional regulator
BME_RS02585		hypothetical protein
BME_RS02605	BMEI0519	NUDIX domain-containing protein
BME_RS02610	BMEI0520	ABC transporter ATP-binding protein/permease
BME_RS02635	BMEI0526	carbamoyl phosphate synthase small subunit
BME_RS02640	BMEI0527	GatB/YqeY domain-containing protein
BME_RS02710	BMEI0542	hypothetical protein
BME_RS02715	BMEI0543	linear amide C-N hydrolase
BME_RS02725	BMEI0545	DUF475 domain-containing protein
BME_RS02755	BMEI0551	hypothetical protein
BME_RS16080		hypothetical protein
BME_RS02765		hypothetical protein
BME_RS02775		trans-aconitate 2-methyltransferase
BME_RS16085	BMEI0555	hypothetical protein
BME_RS02830		lytic transglycosylase
BME_RS16090	BMEI0570	hypothetical protein
BME_RS02840	BMEI0571	ribosomal RNA small subunit methyltransferase H
BME_RS02845	BMEI0572	hypothetical protein
BME_RS02850	BMEI0573	penicillin-binding protein 2
BME_RS02855	BMEI0574	UDP-N-acetylmuramoyl-L-alanyl-D-glutamate--2, 6-diaminopimelate ligase
BME_RS02860	BMEI0575	UDP-N-acetylmuramoylalanyl-D-glutamyl-2, 6-diaminopimelate--D-alanyl-D-alanine ligase
BME_RS02915	BMEI0586	UDP-3-O-[3-hydroxymyristoyl] N-acetylglucosamine deacetylase
BME_RS02960	BMEI0595	hypothetical protein
BME_RS02975	BMEI0598	heme-degrading domain-containing protein
BME_RS02980	BMEI0599	FAD-binding protein
BME_RS16105		hypothetical protein
BME_RS03040	BMEI0610	FtsH protease activity modulator HflK
BME_RS03045	BMEI0611	protease modulator HflC
BME_RS03050	BMEI0612	DUF2065 domain-containing protein
BME_RS03055	BMEI0613	PDZ domain-containing protein
BME_RS03125	BMEI0627	BA14K family protein
BME_RS16115		cobalt ABC transporter ATP-binding protein
BME_RS03175	BMEI0637	cobalt ECF transporter T component CbiQ
BME_RS03180	BMEI0638	hypothetical protein
BME_RS03185		cobalamin biosynthesis protein CbiM
BME_RS03190	BMEI0641	DUF4198 domain-containing protein
BME_RS16120	BMEI0652	hypothetical protein
BME_RS16125		hypothetical protein
BME_RS03240	BMEI0653	glycoside hydrolase family 43
BME_RS03245		multidrug ABC transporter ATP-binding protein
BME_RS03300	BMEI0667	RbsD/FucU transporter
BME_RS03310		NA
BME_RS16140	BMEI0669	hypothetical protein
BME_RS03330	BMEI0673	sulfate ABC transporter substrate-binding protein
BME_RS03335	BMEI0674	sulfate ABC transporter permease subunit CysT
BME_RS03485	BMEI0703	cobalt-precorrin-5B (C(1))-methyltransferase
BME_RS03520		alpha/beta hydrolase
BME_RS03530	BMEI0711	hypothetical protein
BME_RS16155		cobalamin biosynthesis protein CbiG
BME_RS03560	BMEI0717	porin family protein
BME_RS03585		NA
BME_RS03625		membrane protein
BME_RS03670	BMEI0738	PAS domain-containing protein
BME_RS03675	BMEI0739	rhomboid family intramembrane serine protease
BME_RS03915	BMEI0784	replication-associated recombination protein A
BME_RS04000	BMEI0802	XRE family transcriptional regulator
BME_RS04050	BMEI0811	L-serine ammonia-lyase
BME_RS04060	BMEI0813	hypothetical protein
BME_RS04065	BMEI0814	D-alanyl-D-alanine carboxypeptidase
BME_RS04075	BMEI0816	ATP-dependent Clp protease ATP-binding subunit ClpA
BME_RS04090	BMEI0819	glycerophosphoryl diester phosphodiesterase
BME_RS04175	BMEI0836	citrate (Si)-synthase
BME_RS04245	BMEI0850	2-dehydro-3-deoxyphosphooctonate aldolase
BME_RS04345	BMEI0870	hypothetical protein
BME_RS04360	BMEI0874	ATP-dependent Clp protease proteolytic subunit
BME_RS04375	BMEI0877	HU family DNA-binding protein
BME_RS16190	BMEI0879	hypothetical protein
BME_RS04445	BMEI0892	MexH family multidrug efflux RND transporter periplasmic adaptor subunit
BME_RS04455	BMEI0894	LLM class flavin-dependent oxidoreductase
BME_RS04460		LysR family transcriptional regulator
BME_RS04475		NA
BME_RS16235	BMEI0905	hypothetical protein
BME_RS04500		hypothetical protein
BME_RS04515		hypothetical protein
BME_RS04520	BMEI0908	patatin family protein
BME_RS04530	BMEI0910	GTP cyclohydrolase I FolE
BME_RS04540	BMEI0912	membrane protein insertion efficiency factor YidD
BME_RS16250		UDP-glucose 4-epimerase
BME_RS16255		hypothetical protein
BME_RS04605	BMEI0925	zinc-binding alcohol dehydrogenase family protein
BME_RS04620	BMEI0928	acetyl-CoA hydrolase
BME_RS04645	BMEI0933	cysteine synthase A
BME_RS16275		hypothetical protein
BME_RS04690	BMEI0943	ribonucleoside-diphosphate reductase, adenosylcobalamin-dependent
BME_RS04735	BMEI0952	TIGR01620 family protein
BME_RS04740	BMEI0953	hypothetical protein
BME_RS04780		hypothetical protein
BME_RS04845	BMEI0972	glutathione-disulfide reductase
BME_RS04875	BMEI0978	nitrogen regulatory protein P-II 1
BME_RS04910	BMEI0985	phosphoribosyl 1,2-cyclic phosphodiesterase
BME_RS04940	BMEI0991	septal ring lytic transglycosylase RlpA family protein
BME_RS04960	BMEI0997	glycoside hydrolase
BME_RS04965	BMEI0998	glycosyl transferase
BME_RS04975	BMEI1000	hypothetical protein
BME_RS04980	BMEI1001	IS5/IS1182 family transposase
BME_RS05010	BMEI1007	porin family protein
BME_RS05060	BMEI1013	GlsB/YeaQ/YmgE family stress response membrane protein
BME_RS05065		NA
BME_RS05070		NA
BME_RS05080		hypothetical protein
BME_RS05100	BMEI1019	cyclic pyranopterin monophosphate synthase
BME_RS05105	BMEI1020	molybdenum cofactor guanylyltransferase
BME_RS05125	BMEI1024	NAD(P)-dependent oxidoreductase
BME_RS05135	BMEI1026	hypothetical protein
BME_RS05215	BMEI1042	Fe-S cluster assembly protein SufB
BME_RS16315		IS5/IS1182 family transposase
BME_RS05335	BMEI1066	NADH:ubiquinone oxidoreductase subunit NDUFA12
BME_RS05395	BMEI1077	immunogenic membrane protein YajC
BME_RS05405	BMEI1079	LysM peptidoglycan-binding domain-containing protein
BME_RS05475	BMEI1091	iron-sulfur cluster insertion protein ErpA
BME_RS05480		DUF533 domain-containing protein
BME_RS05505	BMEI1098	Lrp/AsnC family transcriptional regulator
BME_RS05605	BMEI1118	glyoxalase/bleomycin resistance protein/dioxygenase
BME_RS05610	BMEI1119	serine hydrolase family protein
BME_RS05615	BMEI1120	2,4-dihydroxyhept-2-ene-1,7-dioic acid aldolase
BME_RS05620	BMEI1121	DUF1476 domain-containing protein
BME_RS16345		hypothetical protein
BME_RS16350		hypothetical protein
BME_RS05735	BMEI1144	biotin--[acetyl-CoA-carboxylase] ligase
BME_RS05815		NA
BME_RS16355		hypothetical protein
BME_RS05820		NA
BME_RS16360		IS5/IS1182 family transposase
BME_RS05890	BMEI1172	heme A synthase
BME_RS05905	BMEI1175	sugar ABC transporter substrate-binding protein
BME_RS05910	BMEI1176	hypothetical protein
BME_RS06040	BMEI1201	hypothetical protein
BME_RS06065	BMEI1206	zinc-finger domain-containing protein
BME_RS16390		hypothetical protein
BME_RS06110	BMEI1214	hypothetical protein
BME_RS06120		TIR domain-containing protein
BME_RS06345	BMEI1260	DNA polymerase III subunit chi
BME_RS16445	BMEI1273	hypothetical protein
BME_RS06405		hypothetical protein
BME_RS06410	BMEI1274	amino acid transporter LysE
BME_RS06565	BMEI1305	porin
BME_RS06570		NA
BME_RS06575	BMEI1306	porin
BME_RS06595		hypothetical protein
BME_RS06670	BMEI1325	PAS domain-containing sensor histidine kinase
BME_RS06690	BMEI1329	DNA-binding response regulator
BME_RS06695	BMEI1330	DegP-like serine endoprotease
BME_RS06815	BMEI1354	hypothetical protein
BME_RS06835	BMEI1358	hypothetical protein
BME_RS06895	BMEI1369	L,D-transpeptidase
BME_RS06905	BMEI1371	hypothetical protein
BME_RS06935	BMEI1377	transcription elongation factor
BME_RS06970	BMEI1385	LacI family DNA-binding transcriptional regulator
BME_RS06980	BMEI1387	xylose isomerase
BME_RS16470		hypothetical protein
BME_RS16475		hypothetical protein
BME_RS16505		IS5/IS1182 family transposase
BME_RS07115		IS3 family transposase
BME_RS07210	BMEI1441	DUF721 domain-containing protein
BME_RS07225	BMEI1444	site-specific DNA-methyltransferase
BME_RS07320	BMEI1463	cytochrome c oxidase assembly protein
BME_RS07325		hypothetical protein
BME_RS07330	BMEI1464	protoheme IX farnesyltransferase
BME_RS07335	BMEI1465	cytochrome c oxidase subunit I
BME_RS07355	BMEI1469	guanylate kinase
BME_RS07410	BMEI1484	class I SAM-dependent methyltransferase
BME_RS07460	BMEI1494	hypothetical protein
BME_RS07545	BMEI1510	cold-shock protein
BME_RS16570		hypothetical protein
BME_RS07550	BMEI1511	histidine phosphatase family protein
BME_RS07560	BMEI1513	J domain-containing protein
BME_RS07600	BMEI1523	hypothetical protein
BME_RS16580	BMEI1524	hypothetical protein
BME_RS07640	BMEI1532	polyprenyl synthetase family protein
BME_RS07645	BMEI1533	DUF2007 domain-containing protein
BME_RS07655	BMEI1535	Na+/H+ antiporter NhaA
BME_RS07675	BMEI1540	hypothetical protein
BME_RS07740	BMEI1553	peptide transporter
BME_RS07765		salicylaldehyde dehydrogenase
BME_RS07785	BMEI1564	cytochrome-c oxidase, cbb3-type subunit I
BME_RS07790	BMEI1565	cytochrome-c oxidase, cbb3-type subunit II
BME_RS07795		CcoQ/FixQ family Cbb3-type cytochrome c oxidase assembly chaperone
BME_RS07800	BMEI1566	cytochrome-c oxidase, cbb3-type subunit III
BME_RS07805	BMEI1567	cytochrome c oxidase accessory protein CcoG
BME_RS07860		hypothetical protein
BME_RS16615		superoxide dismutase
BME_RS07930	BMEI1591	ferredoxin--NADP reductase
BME_RS16620	BMEI1595	hypothetical protein
BME_RS07950	BMEI1596	LrgB family protein
BME_RS07955	BMEI1597	CidA/LrgA family protein
BME_RS07965	BMEI1599	hypothetical protein
BME_RS07980	BMEI1603	polysaccharide deacetylase family protein
BME_RS08040	BMEI1615	GlxA family transcriptional regulator
BME_RS08045	BMEI1616	2'-deoxycytidine 5'-triphosphate deaminase
BME_RS16645	BMEI1628	hypothetical protein
BME_RS08135		esterase
BME_RS08140	BMEI1634	HAD family hydrolase
BME_RS08170	BMEI1640	NUDIX domain-containing protein
BME_RS16650	BMEI1647	hypothetical protein
BME_RS08205		NA
BME_RS08330		NA
BME_RS16700	BMEI1698	hypothetical protein
BME_RS16710	BMEI1703	hypothetical protein
BME_RS16715	BMEI1704	hypothetical protein
BME_RS08475	BMEI1707	L-fuconate dehydratase
BME_RS08485	BMEI1709	NAD(P)-dependent oxidoreductase
BME_RS08495	BMEI1710	gfo/Idh/MocA family oxidoreductase
BME_RS08505	BMEI1712	mandelate racemase/muconate lactonizing enzyme family protein
BME_RS08510	BMEI1713	ABC transporter ATP-binding protein
BME_RS08515	BMEI1714	carbohydrate ABC transporter permease
BME_RS08520	BMEI1715	sugar ABC transporter permease
BME_RS08525	BMEI1716	sugar ABC transporter substrate-binding protein
BME_RS08530	BMEI1717	IclR family transcriptional regulator
BME_RS08565	BMEI1724	DUF1794 domain-containing protein
BME_RS08590	BMEI1729	MerR family DNA-binding transcriptional regulator
BME_RS08595	BMEI1730	copper-translocating P-type ATPase
BME_RS08600	BMEI1731	bifunctional diguanylate cyclase/phosphodiesterase
BME_RS08650		multidrug ABC transporter ATP-binding protein
BME_RS08755	BMEI1764	DUF934 domain-containing protein
BME_RS08820		nucleotide exchange factor GrpE
BME_RS08835	BMEI1781	cysteine biosynthesis protein
BME_RS08845	BMEI1783	DUF2244 domain-containing protein
BME_RS08900	BMEI1795	DUF1049 domain-containing protein
BME_RS16785	BMEI1813	hypothetical protein
BME_RS08980	BMEI1814	IS5/IS1182 family transposase
BME_RS09010	BMEI1819	S-(hydroxymethyl)glutathione dehydrogenase/class III alcohol dehydrogenase
BME_RS09025	BMEI1822	S-formylglutathione hydrolase
BME_RS09030	BMEI1823	DNA topoisomerase (ATP-hydrolyzing) subunit B
BME_RS16790	BMEI1826	hypothetical protein
BME_RS09055	BMEI1829	porin family protein
BME_RS09060	BMEI1830	porin family protein
BME_RS09190	BMEI1857	DUF2794 domain-containing protein
BME_RS09200	BMEI1859	BAX inhibitor (BI)-1/YccA family protein
BME_RS09205		glycosyl transferase family 1
BME_RS09210		ABC transporter
BME_RS16805		hypothetical protein
BME_RS09370	BMEI1890	DUF1775 domain-containing protein
BME_RS16825	BMEI1891	hypothetical protein
BME_RS09375	BMEI1892	hypothetical protein
BME_RS09420	BMEI1901	ubiquinol oxidase subunit II
BME_RS09455	BMEI1908	DNA polymerase III subunit gamma/tau
BME_RS09460	BMEI1909	YbaB/EbfC family nucleoid-associated protein
BME_RS09505		NA
BME_RS09555	BMEI1930	branched chain amino acid ABC transporter substrate-binding protein
BME_RS09565	BMEI1932	hypothetical protein
BME_RS09665	BMEI1952	D-glycerate dehydrogenase
BME_RS09675	BMEI1954	MetQ/NlpA family ABC transporter substrate-binding protein
BME_RS16885	BMEI1991	hypothetical protein
BME_RS09900	BMEI2001	molecular chaperone DnaJ
BME_RS09905		hypothetical protein
BME_RS09910	BMEI2002	molecular chaperone DnaK
BME_RS15760	BMEI2013	DUF2852 domain-containing protein
BME_RS09975	BMEI2014	DUF2852 domain-containing protein
BME_RS10055	BMEI2031	HPr family phosphocarrier protein
BME_RS10130	BMEI2047	HslU--HslV peptidase proteolytic subunit
BME_RS10135	BMEI2048	HslU--HslV peptidase ATPase subunit
BME_RS10160	BMEI2053	calcium-binding protein
BME_RS10220	BMEII0004	molybdate ABC transporter permease subunit
BME_RS10225	BMEII0005	molybdate ABC transporter substrate-binding protein
BME_RS16915	BMEII0006	hypothetical protein
BME_RS10235	BMEII0008	DUF3380 domain-containing protein
BME_RS10300		hypothetical protein
BME_RS10310	BMEII0024	lytic murein transglycosylase
BME_RS10385	BMEII0039	glutamate synthase subunit beta
BME_RS10390	BMEII0040	glutamate synthase large subunit
BME_RS16930		hypothetical protein
BME_RS10400	BMEII0042	heat-shock protein IbpA
BME_RS16935	BMEII0043	hypothetical protein
BME_RS16940		hypothetical protein
BME_RS10405		hypothetical protein
BME_RS16945	BMEII0046	hypothetical protein
BME_RS10425	BMEII0050	response regulator
BME_RS10460	BMEII0056	magnesium-translocating P-type ATPase
BME_RS16950	BMEII0057	hypothetical protein
BME_RS10465	BMEII0058	hypothetical protein
BME_RS16955		branched-chain amino acid ABC transporter substrate-binding protein
BME_RS10545	BMEII0073	pentapeptide MXKDX repeat protein
BME_RS10550		cytochrome b/b6 domain-containing protein
BME_RS10555	BMEII0075	molybdopterin oxidoreductase
BME_RS10655	BMEII0096	oxygen-independent coproporphyrinogen III oxidase
BME_RS10660	BMEII0097	heavy metal translocating P-type ATPase
BME_RS10715	BMEII0109	bicyclomycin resistance protein
BME_RS10720	BMEII0110	sulfatase
BME_RS10890	BMEII0146	D-xylose ABC transporter substrate-binding protein
BME_RS10910	BMEII0150	flagellin
BME_RS10965	BMEII0162	flagellar biosynthesis regulator FlaF
BME_RS10970	BMEII0163	flagellum biosynthesis repressor protein FlbT
BME_RS17000		PilZ domain-containing protein
BME_RS11025	BMEII0175	transcriptional repressor
BME_RS11055	BMEII0181	ATPase
BME_RS11070		NA
BME_RS15770		hypothetical protein
BME_RS11085		NA
BME_RS11315		NA
BME_RS11360	BMEII0238	hypothetical protein
BME_RS11375		coniferyl aldehyde dehydrogenase
BME_RS11455	BMEII0259	complex I NDUFA9 subunit family protein
BME_RS17035		hypothetical protein
BME_RS11465		GIY-YIG nuclease family protein
BME_RS11550	BMEII0278	RidA family protein
BME_RS11560		NA
BME_RS17050		hypothetical protein
BME_RS11630		DUF2778 domain-containing protein
BME_RS17055	BMEII0300	hypothetical protein
BME_RS11690	BMEII0304	sulfoxide reductase heme-binding subunit YedZ
BME_RS11705	BMEII0307	WD40 repeat domain-containing protein
BME_RS11710	BMEII0308	GTP-binding protein
BME_RS17080		hypothetical protein
BME_RS11865	BMEII0344	ABC transporter permease
BME_RS11925	BMEII0355	gfo/Idh/MocA family oxidoreductase
BME_RS11960	BMEII0362	sugar ABC transporter permease
BME_RS11970	BMEII0364	hypothetical protein
BME_RS11975	BMEII0365	urocanate hydratase
BME_RS11980	BMEII0366	N-formylglutamate deformylase
BME_RS15775		histidine ammonia-lyase
BME_RS17100		imidazolonepropionase
BME_RS11995	BMEII0369	formimidoylglutamate deiminase
BME_RS12020	BMEII0374	alanine racemase
BME_RS12035	BMEII0377	alpha-hydroxy-acid oxidizing protein
BME_RS12040	BMEII0378	oxidoreductase
BME_RS12045	BMEII0379	hypothetical protein
BME_RS17105		hypothetical protein
BME_RS12075	BMEII0385	N-acetylglucosamine-6-phosphate deacetylase
BME_RS12080	BMEII0386	sugar isomerase domain-containing protein
BME_RS12140	BMEII0398	preprotein translocase subunit TatC
BME_RS12150		NA
BME_RS12160	BMEII0401	thioredoxin
BME_RS12165	BMEII0402	ATP-dependent protease
BME_RS12235	BMEII0418	magnesium transporter
BME_RS12240	BMEII0419	translational GTPase TypA
BME_RS12265	BMEII0424	ribose 5-phosphate isomerase B
BME_RS12270	BMEII0425	triose-phosphate isomerase
BME_RS12280	BMEII0427	sugar-binding transcriptional regulator
BME_RS12285	BMEII0428	aminotransferase
BME_RS12290	BMEII0429	glycerol-3-phosphate dehydrogenase
BME_RS17145	BMEII0434	hypothetical protein
BME_RS12315		D-ribose ABC transporter substrate-binding protein
BME_RS12370	BMEII0447	transporter
BME_RS12380		DEAD/DEAH box helicase
BME_RS12385	BMEII0450	restriction endonuclease subunit S
BME_RS12390	BMEII0451	SAM-dependent DNA methyltransferase
BME_RS12395	BMEII0452	hypothetical protein
BME_RS12405		hypothetical protein
BME_RS17165		hypothetical protein
BME_RS17170		hypothetical protein
BME_RS12435	BMEII0460	nitronate monooxygenase
BME_RS12470		hypothetical protein
BME_RS12640	BMEII0502	carbonic anhydrase
BME_RS12685	BMEII0511	phosphogluconate dehydratase
BME_RS12700	BMEII0514	3-oxoacyl-ACP reductase
BME_RS17200		hypothetical protein
BME_RS12785	BMEII0531	FUSC family protein
BME_RS12790	BMEII0532	DUF1656 domain-containing protein
BME_RS12795	BMEII0533	HlyD family secretion protein
BME_RS12890	BMEII0552	lectin-like protein BA14k
BME_RS12915		FAD-dependent oxidoreductase
BME_RS13000	BMEII0575	DUF1612 domain-containing protein
BME_RS13050	BMEII0583	ABC transporter ATP-binding protein
BME_RS13055	BMEII0584	iron ABC transporter substrate-binding protein
BME_RS13065	BMEII0586	hypothetical protein
BME_RS13075	BMEII0588	sulfurtransferase FdhD
BME_RS13080	BMEII0589	6,7-dimethyl-8-ribityllumazine synthase 2
BME_RS13090	BMEII0591	sugar ABC transporter permease
BME_RS17240		cobalamin biosynthesis protein CbiG
BME_RS13125	BMEII0599	amino acid ABC transporter ATP-binding protein
BME_RS13130	BMEII0600	amino acid ABC transporter permease
BME_RS13135	BMEII0601	amino acid ABC transporter substrate-binding protein
BME_RS13140	BMEII0602	5-oxoprolinase
BME_RS13145	BMEII0603	transcriptional regulator
BME_RS13185	BMEII0611	sulfite exporter TauE/SafE family protein
BME_RS17250		hypothetical protein
BME_RS13190		branched chain amino acid aminotransferase
BME_RS13200		DUF1127 domain-containing protein
BME_RS13310		4-hydroxybenzoate 3-monooxygenase
BME_RS13355		NA
BME_RS13390		NA
BME_RS13490	BMEII0673	metal-dependent hydrolase
BME_RS13530		BA14K family protein
BME_RS13535		NA
BME_RS13650	BMEII0704	bacterioferritin
BME_RS13660	BMEII0706	antibiotic biosynthesis monooxygenase
BME_RS13665	BMEII0707	transcriptional regulator
BME_RS13670	BMEII0708	YbaK/EbsC family protein
BME_RS13675		NA
BME_RS13690		IS5/IS1182 family transposase
BME_RS13715	BMEII0715	YecA family protein
BME_RS17290		IS5/IS1182 family transposase
BME_RS13740	BMEII0722	hypothetical protein
BME_RS13775	BMEII0731	dTDP-glucose 4,6-dehydratase
BME_RS17300		hypothetical protein
BME_RS13825		DNA translocase FtsK
BME_RS17310		hypothetical protein
BME_RS17315		hypothetical protein
BME_RS13830	BMEII0743	SURF1 family protein
BME_RS17325		hypothetical protein
BME_RS13890	BMEII0756	N-acetylglucosamine kinase
BME_RS13895	BMEII0757	GntR family transcriptional regulator
BME_RS17330	BMEII0764	hypothetical protein
BME_RS13980	BMEII0775	biotin synthase BioB
BME_RS13990	BMEII0777	ATP-dependent dethiobiotin synthetase BioD
BME_RS13995	BMEII0778	adenosylmethionine--8-amino-7-oxononanoate transaminase
BME_RS14000	BMEII0779	ketoacyl-ACP synthase III
BME_RS15780	BMEII0780	hypothetical protein
BME_RS14050	BMEII0787	DUF488 domain-containing protein
BME_RS14090		hypothetical protein
BME_RS14115	BMEII0801	ABC transporter permease
BME_RS14120	BMEII0802	ABC transporter ATP-binding protein
BME_RS14125	BMEII0803	hemolysin secretion protein D
BME_RS14215		hypothetical protein
BME_RS14230	BMEII0825	nitrate reductase
BME_RS14335	BMEII0847	glycosyltransferase WbuB
BME_RS14375	BMEII0856	N-acetylneuraminate epimerase
BME_RS14385	BMEII0858	FadR family transcriptional regulator
BME_RS14425	BMEII0866	gfo/Idh/MocA family oxidoreductase
BME_RS14500	BMEII0880	acetate/propionate family kinase
BME_RS14505	BMEII0881	phosphoketolase
BME_RS14510	BMEII0882	4Fe-4S binding domain-containing protein
BME_RS17370		LysR family transcriptional regulator
BME_RS17375	BMEII0903	hypothetical protein
BME_RS14615	BMEII0904	EAL domain-containing protein
BME_RS14625		acid stress chaperone HdeA
BME_RS14630		glutaminase
BME_RS14640		glutamate decarboxylase
BME_RS17385		hypothetical protein
BME_RS14720	BMEII0926	septum site-determining protein MinD
BME_RS17400		hypothetical protein
BME_RS14765	BMEII0939	trehalose utilization protein ThuA
BME_RS14785	BMEII0945	ABC transporter substrate-binding protein
BME_RS14800		MFS transporter
BME_RS14840	BMEII0957	UbiD family decarboxylase
BME_RS14850	BMEII0959	U32 family peptidase
BME_RS14855	BMEII0960	U32 family peptidase
BME_RS14985	BMEII0987	formylglycine-generating enzyme family protein
BME_RS14990	BMEII0988	nitrite reductase, copper-containing
BME_RS14995	BMEII0989	lipase
BME_RS15000	BMEII0990	isoprenylcysteine carboxylmethyltransferase family protein
BME_RS15025		hypothetical protein
BME_RS15045	BMEII0999	cytochrome c
BME_RS15075	BMEII1005	oxidoreductase
BME_RS15095		hypothetical protein
BME_RS15100	BMEII1009	sensor domain-containing diguanylate cyclase
BME_RS15105	BMEII1010	FAD:protein FMN transferase
BME_RS15110	BMEII1011	sulfite reductase subunit alpha
BME_RS15115	BMEII1012	DUF2271 domain-containing protein
BME_RS15160	BMEII1021	enoyl-CoA hydratase
BME_RS15165	BMEII1022	IclR family transcriptional regulator
BME_RS15255	BMEII1041	cytochrome b
BME_RS15280	BMEII1047	molecular chaperone GroES
BME_RS15285	BMEII1048	molecular chaperone GroEL
BME_RS15295	BMEII1051	class II fumarate hydratase
BME_RS15340	BMEII1059	L,D-transpeptidase
BME_RS15385	BMEII1067	DUF465 domain-containing protein
BME_RS15495	BMEII1090	NAD(P)-dependent oxidoreductase
BME_RS15500	BMEII1091	four-carbon acid sugar kinase family protein
BME_RS15505	BMEII1092	hydroxypyruvate isomerase
BME_RS15510	BMEII1093	DeoR/GlpR transcriptional regulator
BME_RS15615	BMEII1114	flagellar biosynthesis protein FlhB
BME_RS15620		hypothetical protein
BME_RS15635	BMEII1118	HlyD family secretion protein
BME_RS15660	BMEII1123	polyamine ABC transporter ATP-binding protein
BME_RS15665	BMEII1124	phosphogluconate dehydrogenase (NADP(+)-dependent, decarboxylating)
BME_RS15670	BMEII1125	gfo/Idh/MocA family oxidoreductase
BME_RS15705	BMEII1132	chain-length determining protein
BME_RS15725	BMEII1136	DUF1007 domain-containing protein
BME_RS12780	BMEII0530	MarR family transcriptional regulator
BME_RS08245	BMEI1655	urease accessory protein ureD 1
BME_RS08240	BME_RS08240	urease subunit gamma
BME_RS08230	BMEI1653	urease subunit beta
BME_RS11635	BMEII0294	glutathione S-transferase
BME_RS12050	BMEII0380	efflux RND transporter periplasmic adaptor subunit
BME_RS08225	BMEI1652	urease subunit alpha 1
BME_RS12055	BMEII0381	efflux RND transporter periplasmic adaptor subunit
BME_RS13160	BMEII0606	iron ABC transporter permease
BME_RS14515	BMEII0883	iron permease FTR1
BME_RS08215	BMEI1650	Urease accessory protein UreF 2
BME_RS13150	BMEII0604	iron ABC transporter ATP-binding protein
BME_RS08195	BMEI1646	efflux RND transporter periplasmic adaptor subunit
BME_RS03195	BMEI0642	urea transporter
BME_RS02780	BMEI0556	MFS transporter
BME_RS09415	BMEI1900	cytochrome o ubiquinol oxidase subunit I
BME_RS06280	BMEI1247	ribonuclease T(2)
BME_RS00300	BMEI0068	exodeoxyribonuclease III
BME_RS10325	BMEII0027	type IV secretion system protein virB3
BME_RS09410	BMEI1899	cytochrome o ubiquinol oxidase subunit III
BME_RS15630	BMEII1117	TetR/AcrR family transcriptional regulator
BME_RS04440	BMEI0891	TetR/AcrR family transcriptional regulator
BME_RS08110	BMEI1629	multidrug efflux RND transporter permease subunit
BME_RS10315	BMEII0025	type IV secretion system protein virB1
BME_RS09195	BMEI1858	N-acetyltransferase
BME_RS04085	BMEI0818	GNAT family N-acetyltransferase
BME_RS00860	BMEI0181	MFS transporter
BME_RS11565	BMEII0280	MFS transporter
BME_RS02330	BMEI0466	N-acetyltransferase
BME_RS08115	BMEI1630	efflux RND transporter periplasmic adaptor subunit
BME_RS06285	BMEI1248	glutathione S-transferase
BME_RS05795	BMEI1156	NADH-quinone oxidoreductase subunit C
BME_RS10330	BMEII0028	type IV secretion system protein VirB4
BME_RS05765	BMEI1150	NADH-quinone oxidoreductase subunit I
BME_RS02820	BMEI0564	molecular chaperone DjlA
BME_RS12500	BMEII0473	AcrB/AcrD/AcrF family protein
BME_RS01520	BMEI0313	cell division protein ZapA
BME_RS07695	BMEI1544	ATP synthase subunit B
BME_RS00320	BMEI0072	cell division ATP-binding protein FtsE
BME_RS07690	BMEI1543	ATP synthase subunit b 2
BME_RS14715	BMEII0925	cell division topological specificity factor
BME_RS01225	BMEI0250	ATP synthase subunit gamma
BME_RS07705	BMEI1546	ATP synthase subunit A
BME_RS07700	BMEI1545	F0F1 ATP synthase subunit C
BME_RS00795	BMEI0168	DNA translocase FtsK

## Sheet: Table S8
Key genes in B. melitensis 16M that are DE specifically in response to acidic stress
ID	Direction of change (1 for up-reguation, -1 for down-regulation)	Fold Change	Description
BMEII0530	1	44.5465	MarR family transcriptional regulator
BMEI1655	1	14.38	urease accessory protein ureD 1
BME_RS08240	1	11.2911	urease subunit gamma
BMEI1653	1	11.2214	urease subunit beta
BMEII0294	1	8.65177	glutathione S-transferase
BMEII0380	1	8.32766	efflux RND transporter periplasmic adaptor subunit
BMEI1652	1	7.85973	urease subunit alpha 1
BMEII0381	1	7.69457	efflux RND transporter periplasmic adaptor subunit
BMEII0606	1	7.27304	iron ABC transporter permease
BMEII0883	1	6.31741	iron permease FTR1
BMEI1650	1	5.37117	Urease accessory protein UreF 2
BMEII0604	1	5.33984	iron ABC transporter ATP-binding protein
BMEI1646	1	4.97902	efflux RND transporter periplasmic adaptor subunit
BMEI0642	1	4.48936	urea transporter
BMEI0556	1	4.33307	MFS transporter
BME_RS15875	1	3.44573	N-acetyltransferase
BMEI1900	1	3.31896	cytochrome o ubiquinol oxidase subunit I
BMEI1247	1	3.2784	ribonuclease T(2)
BMEI0068	1	2.99878	exodeoxyribonuclease III
BMEII0027	1	2.92094	type IV secretion system protein virB3
BMEI1899	1	2.89862	cytochrome o ubiquinol oxidase subunit III
BMEII1117	1	2.89767	TetR/AcrR family transcriptional regulator
BMEI0891	1	2.89566	TetR/AcrR family transcriptional regulator
BMEI1629	1	2.86173	multidrug efflux RND transporter permease subunit
BME_RS11465	1	2.76603	GIY-YIG nuclease family protein
BMEII0025	1	2.70052	type IV secretion system protein virB1
BMEI1858	1	2.58651	N-acetyltransferase
BMEI0818	1	2.57381	GNAT family N-acetyltransferase
BMEI0181	1	2.56655	MFS transporter
BMEII0280	1	2.53105	MFS transporter
BMEI0466	1	2.52851	N-acetyltransferase
BMEI1630	1	2.4343	efflux RND transporter periplasmic adaptor subunit
BMEI1248	1	2.3851	glutathione S-transferase
BMEI1156	1	2.24164	NADH-quinone oxidoreductase subunit C
BMEII0028	1	2.19635	type IV secretion system protein VirB4
BMEI1150	1	2.15051	NADH-quinone oxidoreductase subunit I
BMEI0564	1	2.06785	molecular chaperone DjlA
BMEII0473	1	2.0124	AcrB/AcrD/AcrF family protein
BMEI0313	-1	2.03434	cell division protein ZapA
BMEI1544	-1	2.16596	ATP synthase subunit B
BMEI0072	-1	2.31589	cell division ATP-binding protein FtsE
BMEI1543	-1	2.41719	ATP synthase subunit b 2
BMEII0925	-1	2.51321	cell division topological specificity factor
BMEI0250	-1	2.69318	ATP synthase subunit gamma
BMEI1546	-1	3.18695	ATP synthase subunit A
BMEI1545	-1	3.26518	F0F1 ATP synthase subunit C
BMEI0168	-1	12.9217	DNA translocase FtsK
BME_RS13825	-1	22.7401	DNA translocase FtsK
